# Supplementary material for: Evolutionary analyses reveal independent origins of gene repertoires and structural motifs associated to fast inactivation in calcium-selective TRPV channels
Source: Sci Rep. 2020 May 26;10:8684. doi: 10.1038/s41598-020-65679-6 (PMC7250927; doi:10.1038/s41598-020-65679-6)
Supplement: Supplementary file 1 — Supplementary information table 1. [file 41598_2020_65679_MOESM1_ESM.xlsx]

## Sheet: Supplementary File 1a
Supplementary Table 1. Accession numbers of the TRPV sequences used in this study
	Common name	Scientific name	Accession number
Mammalian TRPV5	Human	Homo sapiens	ENSG00000127412
	Bushbaby	Otolemur garnettii	ENSOGAG00000013546
	Chimpanzee	Pan troglodytes	ENSPTRG00000019798
	Gibbon	Nomascus leucogenys	ENSNLEG00000002847
	Gorilla	Gorilla gorilla	ENSGGOG00000015999
	Olive baboon	Papio anubis	ENSPANG00000024542
	Mouse lemur	Microcebus murinus	ENSMICG00000007392
	Tarsier	Tarsius syrichta	ENSTSYG00000009891
	Vervet	Chlorocebus sabaeus	ENSCSAG00000007399
	Guinea Pig	Cavia porcellus	ENSCPOG00000001189
	Mouse	Mus musculus	ENSMUSG00000036899
	Rabbit	Oryctolagus cuniculus	ENSOCUG00000007559
	Rat	Rattus norvegicus	ENSRNOG00000015394
	Kangaroo rat	Dipodomys ordii	ENSDORG00000008637
	Squirrel	Spermophilus tridecemlineatus	ENSSTOG00000008339
	Tree shrew	Tupaia belangeri	ENSTBEG00000012733
	American pika	Ochotona princeps	ENSSTOG00000008339
	Sloth	Choloepus hoffmanni	ENSCHOG00000012204
	Elephant	Loxodonta africana	XM_003422824
	Hyrax	Procavia capensis	ENSPCAG00000004988
	Armadillo	Dasypus novemcinctus	ENSDNOG00000040587
	Cat	Felis catus	ENSFCAG00000014935
	Cow	Bos taurus	ENSBTAG00000001912
	Dog	Canis lupus familiaris	ENSCAFG00000003670
	Ferret	Mustela putorius furo	ENSMPUG00000008400
	Western European hedgehog	Erinaceus europaeus	ENSEEUG00000008468
	Microbat	Myotis lucifugus	ENSMLUG00000010822
	Megabat	Pteropus vampyrus	ENSPVAG00000008829
	Horse	Equus caballus	ENSECAG00000004594
	Panda	Ailuropoda melanoleuca	ENSAMEG00000006473
	Sheep	Ovis aries	ENSOARG00000017072
	Dolphin	Tursiops truncatus	ENSTTRG00000007824
	Opossum	Monodelphis domestica	ENSAMEG00000006473
	Common name	Scientific name	Accession number
Sauropsid TRPV5	Anole lizard	Anolis carolinensis	ENSACAG00000000688
	Chinese turtle	Pelodiscus sinensis	ENSPSIG00000005646
	Green sea turtle	Chelonia mydas	XM_007068608
	Western painted turtle	Chrysemys picta bellii	XM_005281668
	Burmese python	Python bivittatus	XM_007441003
	Common garter snake	Thamnophis sirtalis	XM_014060336
	Chicken	Gallus gallus	ENSGALG00000014746
	Duck	Anas platyrhynchos	ENSAPLG00000006224
	Flycatcher	Ficedula albicollis	ENSFALG00000004468
	Turkey	Meleagris gallopavo	ENSMGAG00000014201
	Zebra finch	Taeniopygia guttata	ENSTGUG00000013195
	Zebra finch	Taeniopygia guttata	ENSTGUG00000017230
	Chinese alligator	Alligator sinensis	XM_006031334
	American alligator	Alligator mississippiensis	XM_006271797
	Gekko	Gekko japonicus	XP_015275289
	Spotted Pit Viper	Protobothrops mucrosquamatus	XP_015670835
	Saltwater crocodile	Crocodylus porosus	XP_019404056
	Gharial	Gavialis gangeticus	XP_019383221
	Common name	Scientific name	Accession number
Amphibian TRPV5/6 lineage 1	High himalaya frog	Nanorana parkeri	XP_018409298
	African clawed frog	Xenopus laevis	XP_018080408
	Western clawed frog	Xenopus tropicalis	ENSXETG00000031787
	Common name	Scientific name	Accession number
Amphibian TRPV5/6 lineage 2	High himalaya frog	Nanorana parkeri	XP_018409335
	African clawed frog	Xenopus laevis	NP_001082336.1
	Western clawed frog	Xenopus tropicalis	ENSXETG00000011201
	Common name	Scientific name	Accession number
Amphibian TRPV5/6 lineage 3	High himalaya frog	Nanorana parkeri	XP_018409299.1
	African clawed frog	Xenopus laevis	XP_018080412.1
	Common name	Scientific name	Accession number
Amphibian TRPV5/6 lineage 4	High himalaya frog	Nanorana parkeri	XP_018409300.1
	African clawed frog	Xenopus laevis	XP_018080421.1
	Common name	Scientific name	Accession number
Mammalian TRPV6	Human	Homo sapiens	ENSG00000165125
	Bushbaby	Otolemur garnettii	ENSOGAG00000013542
	Chimpanzee	Pan troglodytes	ENSPTRG00000022570
	Gibbon	Nomascus leucogenys	ENSNLEG00000002761
	Gorilla	Gorilla gorilla	ENSGGOG00000015611
	Marmoset	Callithrix jacchus	ENSCJAG00000009427
	Orangutan	Pongo abelii	ENSPPYG00000018105
	Olive baboon	Papio anubis	ENSPANG00000011082
	Mouse lemur	Microcebus murinus	ENSMICG00000007378
	Tarsier	Tarsius syrichta	ENSTSYG00000002970
	Vervet	Chlorocebus sabaeus	ENSCSAG00000007462
	Guinea Pig	Cavia porcellus	ENSCPOG00000000470
	Mouse	Mus musculus	ENSMUSG00000029868
	Rabbit	Oryctolagus cuniculus	ENSOCUG00000007551
	Rat	Rattus norvegicus	ENSRNOG00000014714
	Kangaroo rat	Dipodomys ordii	ENSDORG00000008692
	Squirrel	Spermophilus tridecemlineatus	ENSSTOG00000007992
	Tree shrew	Tupaia belangeri	ENSTBEG00000011450
	American pika	Ochotona princeps	ENSOPRG00000000894
	Sloth	Choloepus hoffmanni	ENSCHOG00000003525
	Elephant	Loxodonta africana	XM_003423723
	Armadillo	Dasypus novemcinctus	ENSDNOG00000004747
	Cat	Felis catus	ENSFCAG00000014932
	Cow	Bos taurus	ENSBTAG00000024219
	Dog	Canis lupus familiaris	ENSCAFG00000025465
	Ferret	Mustela putorius furo	ENSMPUG00000008464
	Megabat	Pteropus vampyrus	ENSPVAG00000007803
	Horse	Equus caballus	ENSECAG00000022404
	Panda	Ailuropoda melanoleuca	ENSAMEG00000006421
	Pig	Sus scrofa	ENSSSCG00000016469
	Sheep	Ovis aries	ENSOARG00000016910
	Dolphin	Tursiops truncatus	ENSTTRG00000007798
	Wallaby	Macropus eugenii	ENSMEUG00000005843
	Opossum	Monodelphis domestica	ENSMODG00000001018
	Tasmanian devil	Sarcophilus harrisii	ENSSHAG00000004802
	Common name	Scientific name	Accession number
Reptilian TRPV6	Anole lizard	Anolis carolinensis	ENSACAG00000008362
	Chinese turtle	Pelodiscus sinensis	XM_006111855
	Green sea turtle	Chelonia mydas	XM_007068609
	Western painted turtle	Chrysemys picta bellii	XM_005281669
	Burmese python	Python bivittatus	XM_007432870
	Common garter snake	Thamnophis sirtalis	XM_014072720
	Chinese alligator	Alligator sinensis	XM_006031335
	American alligator	Alligator mississippiensis	XM_006271798
	Spotted Pit Viper	Protobothrops mucrosquamatus	XP_015670836
	Saltwater crocodile	Crocodylus porosus	XP_019404058
	Gharial	Gavialis gangeticus	XP_019383237
	Common name	Scientific name	Accession number
Coelacanth TRPV5/6	Coelacanth	Latimeria chalumnae	XM_014491642
	Common name	Scientific name	Accession number
Cyclostomata TRPV5/6	Japanese lamprey	Lethenteron camtschaticum	JL9656
	Sea lamprey	Petromyzon marinus	ENSPMAG00000008331
	Inshore hagfish	Eptatretus burgeri	ENSEBUG00000002114
	Common name	Scientific name	Accession number
Fish TRPV5/6	Large yellow croaker	Larimichthys crocea	XP_010741749
	Mangrove killifish	Kryptolebias marmoratus	XP_017270869
	Black rockcod	Notothenia coriiceps	XP_010786742
	Tiger tail seahorse	Hippocampus comes	XP_019724545
	Red-bellied piranha	Pygocentrus nattereri	XP_017561597
	Atlantic herring	Clupea harengus	XP_012688915
	Asian sea bass	Lates calcarifer	XP_018538209
	Mummichog	Fundulus heteroclitus	XP_012730583
	Sheepshead minnow	Cyprinodon variegatus	XP_015226291
	Tongue sole	Cynoglossus semilaevis	XP_016893333
	Zebra mbuna	Maylandia zebra	XP_004550805
	Burton's mouthbrooder	Haplochromis burtoni	XP_005925341
	Pundamilia nyererei	Pundamilia nyererei	XP_005732007
	Princess cichlid	Neolamprologus brichardi	XP_006802978
	Channel catfish	Ictalurus punctatus	XP_017334756
	Golden-line barbel	Sinocyclocheilus rhinocerous	XP_016413327
	Amazon molly	Poecilia formosa	ENSPFOG00000011990
	Tetraodon	Tetraodon nigroviridis	ENSTNIG00000008298
	Fugu	Takifugu rubripes	ENSTRUG00000009207
	Stickleback	Gasterosteus aculeatus	ENSGACG00000010470
	Medaka	Oryzias latipes	ENSORLG00000011919
	Cod	Gadus morhua	ENSGMOG00000003856
	Tilapia	Oreochromis niloticus	ENSONIG00000012849
	Platyfish	Xiphophorus maculatus	ENSXMAG00000011664
	Zebrafish	Danio rerio	ENSDARG00000014496
	Spotted gar	Lepisosteus oculatus	ENSLOCG00000008244
	Common name	Scientific name	Accession number
Chondrichtyan TRPV5/6 lineage 1	Whale shark	Rhincodon typus	XM_020523124
	Elephant fish	Callorhinchus milii	XM_007888807
	Brownbanded bambooshark	Chiloscyllium punctatum	Chipu0019475
	Cloudy catshark	Scyliorhinus torazame	BScyto0020124
	Common name	Scientific name	Accession number
Chondrichtyan TRPV5/6 lineage 2	Elephant fish	Callorhinchus milii	XM_007888808
Outgroups
	Common name	Scientific name	Accession number
TRPV1	Human	Homo sapiens	ENSG00000196689
	Chicken	Gallus gallus	ENSGALG00000004649
	Elephant fish	Callorhinchus milii	XM_007896535.1
	Common name	Scientific name	Accession number
TRPV2	Human	Homo sapiens	ENSG00000187688
	Chicken	Gallus gallus	ENSGALG00000004519
	Common name	Scientific name	Accession number
TRPV3	Human	Homo sapiens	ENSG00000167723
	Chicken	Gallus gallus	ENSGALG00000004660
	Coelacanth	Latimeria chalumnae	XM_006010802.2
	Elephant fish	Callorhinchus milii	XM_007896537.1
	Common name	Scientific name	Accession number
TRPV4	Human	Homo sapiens	ENSG00000111199
	Chicken	Gallus gallus	ENSGALG00000036360
	Coelacanth	Latimeria chalumnae	ENSLACG00000001362
	Elephant fish	Callorhinchus milii	XM_007901853.1
	Common name	Scientific name	Accession number
TRPA1	Human	Homo sapiens	ENSG00000104321
	Chicken	Gallus gallus	ENSGALG00000034751
	Coelacanth	Latimeria chalumnae	ENSLACG00000013023
	Elephant fish	Callorhinchus milii	XM_007887335.1

## Sheet: Supplementary File 1b
Supplementary Table 1d. Accession numbers of the RNAseq files in which TRPV transcript abundance was estimated.
	Elephant fish	Spotted gar	African clawed frog	Anole lizard	Chicken	Human
	Callorhinchus milii	Lepisosteus oculatus	Xenopus laevis	Anolis carolinensis	Gallus gallus	Homo sapiens
Brain	SRR514109	SRR1288146	SRR2515149	SRR5412147	SRR924542	ERR315432
Heart	SRR514107	SRR1524252	SRR2515151	SRR5412153	SRR924549	ERR315328
Intestine	SRR514106	SRR1524257	SRR2515152	NA	SRR3194327	ERR315408
Kidney	SRR514105	SRR1288134	SRR2515153	SRR5412159	SRR924553	ERR315443
Liver	SRR513760	SRR1287992	SRR2515154	SRR5412165	SRR924555	ERR315451
Muscle	SRR514104	SRR1288154	SRR2515156	SRR579559	SRR924559	SRR1576158
Ovary	SRR513759	SRR1524259	SRR2515157	SRR6337924	SRR924548	ERR315482
Spleen	SRR513758	NA	NA	NA	SRR924582	ERR315448
Testis	SRR513757	SRR1288141	SRR2515162	SRR5412171	SRR924547	ERR315456
Gills	SRR534176	SRR1524251	NA	NA	NA	NA
Skin			SRR2515159
