# Supplementary material for: Evolutionary analyses reveal independent origins of gene repertoires and structural motifs associated to fast inactivation in calcium-selective TRPV channels
Source: Sci Rep. 2020 May 26;10:8684. doi: 10.1038/s41598-020-65679-6 (PMC7250927; doi:10.1038/s41598-020-65679-6)
Supplement: Supplementary file 3 — Supplementary information 2. [file 41598_2020_65679_MOESM3_ESM.treefile]

#NEXUS
begin taxa;
	dimensions ntax=159;
	taxlabels
	CHICK00947_HOG_0033281_Gallusgallus
	MELGA00972_HOG_0033281_Meleagrisgallopavo
	ANAPL09262_HOG_0033281_Anasplatyrhynchos
	FICAL09711_HOG_0033281_Ficedulaalbicollis
	TAEGU00746_HOG_0033281_7a_Taeniopygiaguttata
	TAEGU14176_HOG_0033281_7b_Taeniopygiaguttata
	PELSI05074_HOG_0033281_9b_Pelodiscussinensis
	Chelonia_mydas_TRPV6_kel
	Chrysemys_picta_bellii_TRPV6_Kel
	'Gekko_japonicus_XP_015275289.1'
	Anolis_lizard_ANOCA14245_TRPV5
	Python_bivittatus_TRPV6
	Thamnophis_sirtalis_TRPV6_2
	'Protobothrops_mucrosquamatus_XP_015670835.1'
	Chinese_turttle_XM_006111855
	Chelonia_mydas_TRPV6
	Chrysemys_picta_bellii_TRPV6
	Anolis_lizard_ANOCA13121_TRPV6
	Python_bivittatus_TRPV6_Ephrin
	'Protobothrops_mucrosquamatus_XP_015670836.1'
	Thamnophis_sirtalis_TRPV6
	Alliator_sinensis_TRPV6
	Alligator_mississippiensis_TRPV6
	'Crocodylus_porosus_XP_019404058.1'
	'Gavialis_gangeticus_XP_019383237.1'
	HUMAN25987_HOG_0033281_3b_1a_Homosapiens
	GORGO19087_HOG_0033281_3b_Gorillagorillagorilla
	PANTR16225_HOG_0033281_3b_Pantroglodytes
	NOMLE10826_HOG_0033281_3b_Nomascusleucogenys
	PONAB14818_HOG_0033281_3b_Pongoabelii
	CALJA20669_HOG_0033281_3b_Callithrixjacchus
	CHLSB10111_HOG_0033281_3b_Chlorocebussabaeus
	PAPAN12762_HOG_0033281_3b_Papioanubis
	Tarsier_TRPV6
	OTOGA10500_HOG_0033281_3b_Otolemurgarnettii
	MICMU10181_HOG_0033281_3b_Microcebusmurinus
	TUPBE07630_HOG_0033281_3b_Tupaiabelangeri
	MOUSE18362_HOG_0033281_3b_Musmusculus
	RATNO14979_HOG_0033281_3b_Rattusnorvegicus
	DIPOR12044_HOG_0033281_3b_Dipodomysordii
	CAVPO13925_HOG_0033281_3b_Caviaporcellus
	SPETR02470_HOG_0033281_3b_Spermophilustridecemlineatus
	RABIT_TRPV6
	OCHPR04786_HOG_0033281_3b_Ochotonaprinceps
	CANFA04443_HOG_0033281_4b_Canisfamiliaris
	AILME07707_HOG_0033281_4b_Ailuropodamelanoleuca
	MUSPF00879_HOG_0033281_4b_Mustelaputoriusfuro
	FELCA02737_HOG_0033281_4b_Feliscatus
	HORSE14870_HOG_0033281_4b_Equuscaballus
	ELEPHANT_TRPV6_XM_003423723
	PTEVA02528_HOG_0033281_4b_Pteropusvampyrus
	BOVIN15323_HOG_0033281_4b_Bostaurus
	SHEEP15835_HOG_0033281_4b_Ovisaries
	TURTR05381_HOG_0033281_4b_Tursiopstruncatus
	PIGXX07931_HOG_0033281_4b_Susscrofa
	DASNO20674_HOG_0033281_5a_Dasypusnovemcinctus
	Sloth_TRPV6
	MONDO14721_HOG_0033281_6a_Monodelphisdomestica
	Wallaby_TRPV6
	SARHA06213_HOG_0033281_Sarcophilusharrisii
	HUMAN29666_HOG_0033281_3a_Homosapiens
	PANTR16226_HOG_0033281_3a_Pantroglodytes
	GORGO19088_HOG_0033281_3a_Gorillagorillagorilla
	PAPAN12763_HOG_0033281_3a_Papioanubis
	CHLSB10112_HOG_0033281_3a_Chlorocebussabaeus
	NOMLE10827_HOG_0033281_3a_Nomascusleucogenys
	Tarsier_TRPV5
	OTOGA10499_HOG_0033281_3a_Otolemurgarnettii
	MICMU10182_HOG_0033281_3a_Microcebusmurinus
	MOUSE18363_HOG_0033281_3a_Musmusculus
	RATNO14980_HOG_0033281_3a_Rattusnorvegicus
	DIPOR07371_HOG_0033281_3a_Dipodomysordii
	SPETR02471_HOG_0033281_3a_Spermophilustridecemlineatus
	RABIT03901_HOG_0033281_3a_Oryctolaguscuniculus
	OCHPR03847_HOG_0033281_3a_Ochotonaprinceps
	CAVPO13923_HOG_0033281_3a_Caviaporcellus
	Tupaia_belangeri_TRPV5_Tree_Shrew_ENSTBET00000012746
	CANFA04442_HOG_0033281_4a_Canisfamiliaris
	MUSPF00878_HOG_0033281_4a_Mustelaputoriusfuro
	AILME07708_HOG_0033281_4a_Ailuropodamelanoleuca
	FELCA02738_HOG_0033281_4a_Feliscatus
	HORSE14871_HOG_0033281_4a_Equuscaballus
	BOVIN15324_HOG_0033281_4a_Bostaurus
	SHEEP15836_HOG_0033281_4a_Ovisaries
	TURTR05382_HOG_0033281_4a_Tursiopstruncatus
	MYOLU08862_HOG_0033281_4a_Myotislucifugus
	PTEVA06098_HOG_0033281_4a_Pteropusvampyrus
	ERIEU10782_HOG_0033281_4a_Erinaceuseuropaeus
	Sloth_TRPV5
	Armadillo_TRPV5
	ELEPHANT_TRPV5_XM_003422824
	PROCA04798_HOG_0033281_2b_Procaviacapensis
	MONDO14722_HOG_0033281_6b_Monodelphisdomestica
	'Nanorana_parkeri_XP_018409300.1'
	'Xenopus_laevis_XP_018080421.1'
	XENTR18186_HOG_0033281_10a_Xenopustropicalis
	'Xenopus_laevis_XP_018080408.1'
	'Nanorana_parkeri_XP_018409298.1'
	XENTR18187_HOG_0033281_10b_Xenopustropicalis
	'Xenopus_laevis_NP_001082336.1'
	'Nanorana_parkeri_XP_018409335.1'
	'Nanorana_parkeri_XP_018409299.1'
	'Xenopus_laevis_XP_018080412.1'
	Zebrafish_TRPV6
	'Sinocyclocheilus_rhinocerous_XP_016413327.1'
	'Pygocentrus_nattereri_XP_017561597.1'
	'Ictalurus_punctatus_XP_017334756.1'
	'Clupea_harengus_XP_012688915.1'
	TETNG13092_HOG_0033281_1a_Tetraodonnigroviridis
	TAKRU07416_HOG_0033281_1b_Takifugurubripes
	POEFO05368_HOG_0033281_Poeciliaformosa
	XIPMA16621_HOG_0033281_Xiphophorusmaculatus
	'Fundulus_heteroclitus_XP_012730583.1'
	'Cyprinodon_variegatus_XP_015226291.1'
	'Kryptolebias_marmoratus_XP_017270869.1'
	ORYLA05838_HOG_0033281_Oryziaslatipes
	GASAC13598_HOG_0033281_Gasterosteusaculeatus
	'Larimichthys_crocea_XP_010741749.1'
	'Notothenia_coriiceps_XP_010786742.1'
	'Lates_calcarifer_XP_018538209.1'
	'Cynoglossus_semilaevis_XP_016893333.1'
	'Hippocampus_comes_XP_019724545.1'
	ORENI04954_HOG_0033281_Oreochromisniloticus
	'Maylandia_zebra_XP_004550805.1'
	'Haplochromis_burtoni_XP_005925341.1'
	'Pundamilia_nyererei_XP_005732007.1'
	'Neolamprologus_brichardi_XP_006802978.1'
	GADMO18626_HOG_0033281_Gadusmorhua
	LEPOC10382_HOG_0033281_Lepisosteusoculatus
	HUMAN06899_HOG_0033283_TRPV4
	Chicken_TRPV4_ENSGALG00000036360
	Coelacanth_TRPV4_ENSLACG00000001362
	'Elephant_shark_XM_007901853.1_TRPV4'
	HUMAN11617_HOG_0033282_3a_1a_TRPV2
	Chicken_TRPV2_ENSGALG00000004519
	HUMAN11287_HOG_0033282_3a_1b_TRPV1
	Chicken_TRPV1_ENSGALG00000004649
	'Elephant_shark_XM_007896535.1_TRPV1'
	HUMAN11284_HOG_0033282_3b_TRPV3
	Chicken_TRPV3_ENSGALG00000004660
	'Coelacanth_TRPV3_XM_006010802.2'
	'Elephant_shark_XM_007896537.1_TRPV3'
	HUMAN26704_HOG_0033284_Homo_sapiens_A1
	CHICK06280_HOG_0033284_Gallus_gallus_A1
	Coelacanth_TRPA1_ENSLACG00000013023
	'Elephant_shark_XM_007887335.1_TRPA1'
	Sea_lamprey_ENSPMAG00000008331
	Japanese_Lamprey_JL9656
	Inshore_hagfish_ENSEBUG00000002114_TRPV6
	Elephant_shark_XM_007888808
	Elephant_shark_XM_007888807
	Whale_shark_XM_020523124
	'Chipu0019475.t1_Chiloscyllium_punctatum_TRPV'
	'BScyto0020124.t1_Scyliorhinus_torazame_TRPV'
	Coelancanth_TRPV5_XM_014491642
	Alligator_mississippiensis_TRPV6_Kel
	Alligator_sinensis_TRPV6_Kel
	'Gavialis_gangeticus_XP_019383221.1'
	'Crocodylus_porosus_XP_019404056.1'
;
end;
begin trees;
	tree tree_1 = [&R] (CHICK00947_HOG_0033281_Gallusgallus:0.0145058273,MELGA00972_HOG_0033281_Meleagrisgallopavo:0.0212204197,(ANAPL09262_HOG_0033281_Anasplatyrhynchos:0.0587564403,((FICAL09711_HOG_0033281_Ficedulaalbicollis:0.0105937479,(TAEGU00746_HOG_0033281_7a_Taeniopygiaguttata:2.3283E-6,TAEGU14176_HOG_0033281_7b_Taeniopygiaguttata:0.0052002124)[&label="92.3/0.996/100"]:0.0108817325)[&label="9…
end;
begin figtree;
	set appearance.backgroundColorAttribute="Default";
	set appearance.backgroundColour=#-1;
	set appearance.branchColorAttribute="User selection";
	set appearance.branchLineWidth=1.0;
	set appearance.branchMinLineWidth=0.0;
	set appearance.branchWidthAttribute="Fixed";
	set appearance.foregroundColour=#-16777216;
	set appearance.selectionColour=#-2144520576;
	set branchLabels.colorAttribute="User selection";
	set branchLabels.displayAttribute="Branch times";
	set branchLabels.fontName="sansserif";
	set branchLabels.fontSize=8;
	set branchLabels.fontStyle=0;
	set branchLabels.isShown=false;
	set branchLabels.significantDigits=4;
	set layout.expansion=0;
	set layout.layoutType="RECTILINEAR";
	set layout.zoom=0;
	set legend.attribute=null;
	set legend.fontSize=10.0;
	set legend.isShown=false;
	set legend.significantDigits=4;
	set nodeBars.barWidth=4.0;
	set nodeBars.displayAttribute=null;
	set nodeBars.isShown=false;
	set nodeLabels.colorAttribute="User selection";
	set nodeLabels.displayAttribute="label";
	set nodeLabels.fontName="sansserif";
	set nodeLabels.fontSize=8;
	set nodeLabels.fontStyle=0;
	set nodeLabels.isShown=false;
	set nodeLabels.significantDigits=4;
	set nodeShape.colourAttribute=null;
	set nodeShape.isShown=false;
	set nodeShape.minSize=10.0;
	set nodeShape.scaleType=Width;
	set nodeShape.shapeType=Circle;
	set nodeShape.size=4.0;
	set nodeShape.sizeAttribute=null;
	set polarLayout.alignTipLabels=false;
	set polarLayout.angularRange=0;
	set polarLayout.rootAngle=0;
	set polarLayout.rootLength=100;
	set polarLayout.showRoot=true;
	set radialLayout.spread=0.0;
	set rectilinearLayout.alignTipLabels=false;
	set rectilinearLayout.curvature=0;
	set rectilinearLayout.rootLength=100;
	set scale.offsetAge=0.0;
	set scale.rootAge=1.0;
	set scale.scaleFactor=1.0;
	set scale.scaleRoot=false;
	set scaleAxis.automaticScale=true;
	set scaleAxis.fontSize=8.0;
	set scaleAxis.isShown=false;
	set scaleAxis.lineWidth=1.0;
	set scaleAxis.majorTicks=1.0;
	set scaleAxis.origin=0.0;
	set scaleAxis.reverseAxis=false;
	set scaleAxis.showGrid=true;
	set scaleBar.automaticScale=true;
	set scaleBar.fontSize=10.0;
	set scaleBar.isShown=true;
	set scaleBar.lineWidth=1.0;
	set scaleBar.scaleRange=0.0;
	set tipLabels.colorAttribute="User selection";
	set tipLabels.displayAttribute="Names";
	set tipLabels.fontName="sansserif";
	set tipLabels.fontSize=8;
	set tipLabels.fontStyle=0;
	set tipLabels.isShown=true;
	set tipLabels.significantDigits=4;
	set trees.order=false;
	set trees.orderType="increasing";
	set trees.rooting=true;
	set trees.rootingType="User Selection";
	set trees.transform=false;
	set trees.transformType="cladogram";
end;
