# Supplementary material for: Evolutionary analyses reveal independent origins of gene repertoires and structural motifs associated to fast inactivation in calcium-selective TRPV channels
Source: Sci Rep. 2020 May 26;10:8684. doi: 10.1038/s41598-020-65679-6 (PMC7250927; doi:10.1038/s41598-020-65679-6)
Supplement: Supplementary file 4 — Supplementary information 3. [file 41598_2020_65679_MOESM4_ESM.tre]

#NEXUS
begin taxa;
	dimensions ntax=159;
	taxlabels
		CHICK00947_HOG_0033281_Gallusgallus
		MELGA00972_HOG_0033281_Meleagrisgallopavo
		ANAPL09262_HOG_0033281_Anasplatyrhynchos
		FICAL09711_HOG_0033281_Ficedulaalbicollis
		TAEGU00746_HOG_0033281_7a_Taeniopygiaguttata
		TAEGU14176_HOG_0033281_7b_Taeniopygiaguttata
		PELSI05074_HOG_0033281_9b_Pelodiscussinensis
		Chelonia_mydas_TRPV6_kel
		Chrysemys_picta_bellii_TRPV6_Kel
		Alligator_mississippiensis_TRPV6_Kel
		Alligator_sinensis_TRPV6_Kel
		Gavialis_gangeticus_XP_019383221.1
		Crocodylus_porosus_XP_019404056.1
		Gekko_japonicus_XP_015275289.1
		Anolis_lizard_ANOCA14245_TRPV5
		Chinese_turttle_XM_006111855
		Chelonia_mydas_TRPV6
		Chrysemys_picta_bellii_TRPV6
		Alliator_sinensis_TRPV6
		Alligator_mississippiensis_TRPV6
		Crocodylus_porosus_XP_019404058.1
		Gavialis_gangeticus_XP_019383237.1
		Python_bivittatus_TRPV6
		Thamnophis_sirtalis_TRPV6_2
		Protobothrops_mucrosquamatus_XP_015670835.1
		Anolis_lizard_ANOCA13121_TRPV6
		Python_bivittatus_TRPV6_Ephrin
		Protobothrops_mucrosquamatus_XP_015670836.1
		Thamnophis_sirtalis_TRPV6
		HUMAN25987_HOG_0033281_3b_1a_Homosapiens
		PANTR16225_HOG_0033281_3b_Pantroglodytes
		GORGO19087_HOG_0033281_3b_Gorillagorillagorilla
		CHLSB10111_HOG_0033281_3b_Chlorocebussabaeus
		NOMLE10826_HOG_0033281_3b_Nomascusleucogenys
		PAPAN12762_HOG_0033281_3b_Papioanubis
		PONAB14818_HOG_0033281_3b_Pongoabelii
		CALJA20669_HOG_0033281_3b_Callithrixjacchus
		CANFA04443_HOG_0033281_4b_Canisfamiliaris
		MUSPF00879_HOG_0033281_4b_Mustelaputoriusfuro
		AILME07707_HOG_0033281_4b_Ailuropodamelanoleuca
		Tarsier_TRPV6
		OTOGA10500_HOG_0033281_3b_Otolemurgarnettii
		MOUSE18362_HOG_0033281_3b_Musmusculus
		RATNO14979_HOG_0033281_3b_Rattusnorvegicus
		DIPOR12044_HOG_0033281_3b_Dipodomysordii
		SPETR02470_HOG_0033281_3b_Spermophilustridecemlineatus
		MICMU10181_HOG_0033281_3b_Microcebusmurinus
		RABIT_TRPV6
		TUPBE07630_HOG_0033281_3b_Tupaiabelangeri
		CAVPO13925_HOG_0033281_3b_Caviaporcellus
		OCHPR04786_HOG_0033281_3b_Ochotonaprinceps
		DASNO20674_HOG_0033281_5a_Dasypusnovemcinctus
		Sloth_TRPV6
		HORSE14870_HOG_0033281_4b_Equuscaballus
		FELCA02737_HOG_0033281_4b_Feliscatus
		ELEPHANT_TRPV6_XM_003423723
		BOVIN15323_HOG_0033281_4b_Bostaurus
		SHEEP15835_HOG_0033281_4b_Ovisaries
		TURTR05381_HOG_0033281_4b_Tursiopstruncatus
		PIGXX07931_HOG_0033281_4b_Susscrofa
		MONDO14721_HOG_0033281_6a_Monodelphisdomestica
		Wallaby_TRPV6
		PTEVA02528_HOG_0033281_4b_Pteropusvampyrus
		SARHA06213_HOG_0033281_Sarcophilusharrisii
		HUMAN29666_HOG_0033281_3a_Homosapiens
		PANTR16226_HOG_0033281_3a_Pantroglodytes
		GORGO19088_HOG_0033281_3a_Gorillagorillagorilla
		PAPAN12763_HOG_0033281_3a_Papioanubis
		CHLSB10112_HOG_0033281_3a_Chlorocebussabaeus
		NOMLE10827_HOG_0033281_3a_Nomascusleucogenys
		Tarsier_TRPV5
		OTOGA10499_HOG_0033281_3a_Otolemurgarnettii
		MICMU10182_HOG_0033281_3a_Microcebusmurinus
		MOUSE18363_HOG_0033281_3a_Musmusculus
		RATNO14980_HOG_0033281_3a_Rattusnorvegicus
		SPETR02471_HOG_0033281_3a_Spermophilustridecemlineatus
		DIPOR07371_HOG_0033281_3a_Dipodomysordii
		RABIT03901_HOG_0033281_3a_Oryctolaguscuniculus
		OCHPR03847_HOG_0033281_3a_Ochotonaprinceps
		CANFA04442_HOG_0033281_4a_Canisfamiliaris
		MUSPF00878_HOG_0033281_4a_Mustelaputoriusfuro
		AILME07708_HOG_0033281_4a_Ailuropodamelanoleuca
		FELCA02738_HOG_0033281_4a_Feliscatus
		HORSE14871_HOG_0033281_4a_Equuscaballus
		Tupaia_belangeri_TRPV5_Tree_Shrew_ENSTBET00000012746
		Sloth_TRPV5
		Armadillo_TRPV5
		BOVIN15324_HOG_0033281_4a_Bostaurus
		SHEEP15836_HOG_0033281_4a_Ovisaries
		TURTR05382_HOG_0033281_4a_Tursiopstruncatus
		MYOLU08862_HOG_0033281_4a_Myotislucifugus
		PTEVA06098_HOG_0033281_4a_Pteropusvampyrus
		CAVPO13923_HOG_0033281_3a_Caviaporcellus
		ELEPHANT_TRPV5_XM_003422824
		PROCA04798_HOG_0033281_2b_Procaviacapensis
		MONDO14722_HOG_0033281_6b_Monodelphisdomestica
		ERIEU10782_HOG_0033281_4a_Erinaceuseuropaeus
		Nanorana_parkeri_XP_018409300.1
		Xenopus_laevis_XP_018080421.1
		XENTR18186_HOG_0033281_10a_Xenopustropicalis
		Xenopus_laevis_XP_018080408.1
		Nanorana_parkeri_XP_018409298.1
		XENTR18187_HOG_0033281_10b_Xenopustropicalis
		Xenopus_laevis_NP_001082336.1
		Nanorana_parkeri_XP_018409335.1
		Zebrafish_TRPV6
		Sinocyclocheilus_rhinocerous_XP_016413327.1
		TETNG13092_HOG_0033281_1a_Tetraodonnigroviridis
		TAKRU07416_HOG_0033281_1b_Takifugurubripes
		GASAC13598_HOG_0033281_Gasterosteusaculeatus
		Larimichthys_crocea_XP_010741749.1
		Notothenia_coriiceps_XP_010786742.1
		Lates_calcarifer_XP_018538209.1
		Cynoglossus_semilaevis_XP_016893333.1
		POEFO05368_HOG_0033281_Poeciliaformosa
		Fundulus_heteroclitus_XP_012730583.1
		Cyprinodon_variegatus_XP_015226291.1
		XIPMA16621_HOG_0033281_Xiphophorusmaculatus
		Kryptolebias_marmoratus_XP_017270869.1
		Hippocampus_comes_XP_019724545.1
		ORYLA05838_HOG_0033281_Oryziaslatipes
		ORENI04954_HOG_0033281_Oreochromisniloticus
		Maylandia_zebra_XP_004550805.1
		Haplochromis_burtoni_XP_005925341.1
		Pundamilia_nyererei_XP_005732007.1
		Neolamprologus_brichardi_XP_006802978.1
		GADMO18626_HOG_0033281_Gadusmorhua
		Clupea_harengus_XP_012688915.1
		Pygocentrus_nattereri_XP_017561597.1
		Ictalurus_punctatus_XP_017334756.1
		LEPOC10382_HOG_0033281_Lepisosteusoculatus
		Sea_lamprey_ENSPMAG00000008331
		Japanese_Lamprey_JL9656
		Inshore_hagfish_ENSEBUG00000002114_TRPV6
		Elephant_shark_XM_007888808
		Elephant_shark_XM_007888807
		Whale_shark_XM_020523124
		Chipu0019475.t1_Chiloscyllium_punctatum_TRPV
		BScyto0020124.t1_Scyliorhinus_torazame_TRPV
		Nanorana_parkeri_XP_018409299.1
		Xenopus_laevis_XP_018080412.1
		Coelancanth_TRPV5_XM_014491642
		HUMAN06899_HOG_0033283_TRPV4
		Chicken_TRPV4_ENSGALG00000036360
		Coelacanth_TRPV4_ENSLACG00000001362
		Elephant_shark_XM_007901853.1_TRPV4
		HUMAN11617_HOG_0033282_3a_1a_TRPV2
		Chicken_TRPV2_ENSGALG00000004519
		HUMAN11287_HOG_0033282_3a_1b_TRPV1
		Chicken_TRPV1_ENSGALG00000004649
		Elephant_shark_XM_007896535.1_TRPV1
		HUMAN11284_HOG_0033282_3b_TRPV3
		Chicken_TRPV3_ENSGALG00000004660
		Coelacanth_TRPV3_XM_006010802.2
		Elephant_shark_XM_007896537.1_TRPV3
		HUMAN26704_HOG_0033284_Homo_sapiens_A1
		CHICK06280_HOG_0033284_Gallus_gallus_A1
		Coelacanth_TRPA1_ENSLACG00000013023
		Elephant_shark_XM_007887335.1_TRPA1
		;
end;
begin trees;
	translate
		1	CHICK00947_HOG_0033281_Gallusgallus,
		2	MELGA00972_HOG_0033281_Meleagrisgallopavo,
		3	ANAPL09262_HOG_0033281_Anasplatyrhynchos,
		4	FICAL09711_HOG_0033281_Ficedulaalbicollis,
		5	TAEGU00746_HOG_0033281_7a_Taeniopygiaguttata,
		6	TAEGU14176_HOG_0033281_7b_Taeniopygiaguttata,
		7	PELSI05074_HOG_0033281_9b_Pelodiscussinensis,
		8	Chelonia_mydas_TRPV6_kel,
		9	Chrysemys_picta_bellii_TRPV6_Kel,
		10	Alligator_mississippiensis_TRPV6_Kel,
		11	Alligator_sinensis_TRPV6_Kel,
		12	Gavialis_gangeticus_XP_019383221.1,
		13	Crocodylus_porosus_XP_019404056.1,
		14	Gekko_japonicus_XP_015275289.1,
		15	Anolis_lizard_ANOCA14245_TRPV5,
		16	Chinese_turttle_XM_006111855,
		17	Chelonia_mydas_TRPV6,
		18	Chrysemys_picta_bellii_TRPV6,
		19	Alliator_sinensis_TRPV6,
		20	Alligator_mississippiensis_TRPV6,
		21	Crocodylus_porosus_XP_019404058.1,
		22	Gavialis_gangeticus_XP_019383237.1,
		23	Python_bivittatus_TRPV6,
		24	Thamnophis_sirtalis_TRPV6_2,
		25	Protobothrops_mucrosquamatus_XP_015670835.1,
		26	Anolis_lizard_ANOCA13121_TRPV6,
		27	Python_bivittatus_TRPV6_Ephrin,
		28	Protobothrops_mucrosquamatus_XP_015670836.1,
		29	Thamnophis_sirtalis_TRPV6,
		30	HUMAN25987_HOG_0033281_3b_1a_Homosapiens,
		31	PANTR16225_HOG_0033281_3b_Pantroglodytes,
		32	GORGO19087_HOG_0033281_3b_Gorillagorillagorilla,
		33	CHLSB10111_HOG_0033281_3b_Chlorocebussabaeus,
		34	NOMLE10826_HOG_0033281_3b_Nomascusleucogenys,
		35	PAPAN12762_HOG_0033281_3b_Papioanubis,
		36	PONAB14818_HOG_0033281_3b_Pongoabelii,
		37	CALJA20669_HOG_0033281_3b_Callithrixjacchus,
		38	CANFA04443_HOG_0033281_4b_Canisfamiliaris,
		39	MUSPF00879_HOG_0033281_4b_Mustelaputoriusfuro,
		40	AILME07707_HOG_0033281_4b_Ailuropodamelanoleuca,
		41	Tarsier_TRPV6,
		42	OTOGA10500_HOG_0033281_3b_Otolemurgarnettii,
		43	MOUSE18362_HOG_0033281_3b_Musmusculus,
		44	RATNO14979_HOG_0033281_3b_Rattusnorvegicus,
		45	DIPOR12044_HOG_0033281_3b_Dipodomysordii,
		46	SPETR02470_HOG_0033281_3b_Spermophilustridecemlineatus,
		47	MICMU10181_HOG_0033281_3b_Microcebusmurinus,
		48	RABIT_TRPV6,
		49	TUPBE07630_HOG_0033281_3b_Tupaiabelangeri,
		50	CAVPO13925_HOG_0033281_3b_Caviaporcellus,
		51	OCHPR04786_HOG_0033281_3b_Ochotonaprinceps,
		52	DASNO20674_HOG_0033281_5a_Dasypusnovemcinctus,
		53	Sloth_TRPV6,
		54	HORSE14870_HOG_0033281_4b_Equuscaballus,
		55	FELCA02737_HOG_0033281_4b_Feliscatus,
		56	ELEPHANT_TRPV6_XM_003423723,
		57	BOVIN15323_HOG_0033281_4b_Bostaurus,
		58	SHEEP15835_HOG_0033281_4b_Ovisaries,
		59	TURTR05381_HOG_0033281_4b_Tursiopstruncatus,
		60	PIGXX07931_HOG_0033281_4b_Susscrofa,
		61	MONDO14721_HOG_0033281_6a_Monodelphisdomestica,
		62	Wallaby_TRPV6,
		63	PTEVA02528_HOG_0033281_4b_Pteropusvampyrus,
		64	SARHA06213_HOG_0033281_Sarcophilusharrisii,
		65	HUMAN29666_HOG_0033281_3a_Homosapiens,
		66	PANTR16226_HOG_0033281_3a_Pantroglodytes,
		67	GORGO19088_HOG_0033281_3a_Gorillagorillagorilla,
		68	PAPAN12763_HOG_0033281_3a_Papioanubis,
		69	CHLSB10112_HOG_0033281_3a_Chlorocebussabaeus,
		70	NOMLE10827_HOG_0033281_3a_Nomascusleucogenys,
		71	Tarsier_TRPV5,
		72	OTOGA10499_HOG_0033281_3a_Otolemurgarnettii,
		73	MICMU10182_HOG_0033281_3a_Microcebusmurinus,
		74	MOUSE18363_HOG_0033281_3a_Musmusculus,
		75	RATNO14980_HOG_0033281_3a_Rattusnorvegicus,
		76	SPETR02471_HOG_0033281_3a_Spermophilustridecemlineatus,
		77	DIPOR07371_HOG_0033281_3a_Dipodomysordii,
		78	RABIT03901_HOG_0033281_3a_Oryctolaguscuniculus,
		79	OCHPR03847_HOG_0033281_3a_Ochotonaprinceps,
		80	CANFA04442_HOG_0033281_4a_Canisfamiliaris,
		81	MUSPF00878_HOG_0033281_4a_Mustelaputoriusfuro,
		82	AILME07708_HOG_0033281_4a_Ailuropodamelanoleuca,
		83	FELCA02738_HOG_0033281_4a_Feliscatus,
		84	HORSE14871_HOG_0033281_4a_Equuscaballus,
		85	Tupaia_belangeri_TRPV5_Tree_Shrew_ENSTBET00000012746,
		86	Sloth_TRPV5,
		87	Armadillo_TRPV5,
		88	BOVIN15324_HOG_0033281_4a_Bostaurus,
		89	SHEEP15836_HOG_0033281_4a_Ovisaries,
		90	TURTR05382_HOG_0033281_4a_Tursiopstruncatus,
		91	MYOLU08862_HOG_0033281_4a_Myotislucifugus,
		92	PTEVA06098_HOG_0033281_4a_Pteropusvampyrus,
		93	CAVPO13923_HOG_0033281_3a_Caviaporcellus,
		94	ELEPHANT_TRPV5_XM_003422824,
		95	PROCA04798_HOG_0033281_2b_Procaviacapensis,
		96	MONDO14722_HOG_0033281_6b_Monodelphisdomestica,
		97	ERIEU10782_HOG_0033281_4a_Erinaceuseuropaeus,
		98	Nanorana_parkeri_XP_018409300.1,
		99	Xenopus_laevis_XP_018080421.1,
		100	XENTR18186_HOG_0033281_10a_Xenopustropicalis,
		101	Xenopus_laevis_XP_018080408.1,
		102	Nanorana_parkeri_XP_018409298.1,
		103	XENTR18187_HOG_0033281_10b_Xenopustropicalis,
		104	Xenopus_laevis_NP_001082336.1,
		105	Nanorana_parkeri_XP_018409335.1,
		106	Zebrafish_TRPV6,
		107	Sinocyclocheilus_rhinocerous_XP_016413327.1,
		108	TETNG13092_HOG_0033281_1a_Tetraodonnigroviridis,
		109	TAKRU07416_HOG_0033281_1b_Takifugurubripes,
		110	GASAC13598_HOG_0033281_Gasterosteusaculeatus,
		111	Larimichthys_crocea_XP_010741749.1,
		112	Notothenia_coriiceps_XP_010786742.1,
		113	Lates_calcarifer_XP_018538209.1,
		114	Cynoglossus_semilaevis_XP_016893333.1,
		115	POEFO05368_HOG_0033281_Poeciliaformosa,
		116	Fundulus_heteroclitus_XP_012730583.1,
		117	Cyprinodon_variegatus_XP_015226291.1,
		118	XIPMA16621_HOG_0033281_Xiphophorusmaculatus,
		119	Kryptolebias_marmoratus_XP_017270869.1,
		120	Hippocampus_comes_XP_019724545.1,
		121	ORYLA05838_HOG_0033281_Oryziaslatipes,
		122	ORENI04954_HOG_0033281_Oreochromisniloticus,
		123	Maylandia_zebra_XP_004550805.1,
		124	Haplochromis_burtoni_XP_005925341.1,
		125	Pundamilia_nyererei_XP_005732007.1,
		126	Neolamprologus_brichardi_XP_006802978.1,
		127	GADMO18626_HOG_0033281_Gadusmorhua,
		128	Clupea_harengus_XP_012688915.1,
		129	Pygocentrus_nattereri_XP_017561597.1,
		130	Ictalurus_punctatus_XP_017334756.1,
		131	LEPOC10382_HOG_0033281_Lepisosteusoculatus,
		132	Sea_lamprey_ENSPMAG00000008331,
		133	Japanese_Lamprey_JL9656,
		134	Inshore_hagfish_ENSEBUG00000002114_TRPV6,
		135	Elephant_shark_XM_007888808,
		136	Elephant_shark_XM_007888807,
		137	Whale_shark_XM_020523124,
		138	Chipu0019475.t1_Chiloscyllium_punctatum_TRPV,
		139	BScyto0020124.t1_Scyliorhinus_torazame_TRPV,
		140	Nanorana_parkeri_XP_018409299.1,
		141	Xenopus_laevis_XP_018080412.1,
		142	Coelancanth_TRPV5_XM_014491642,
		143	HUMAN06899_HOG_0033283_TRPV4,
		144	Chicken_TRPV4_ENSGALG00000036360,
		145	Coelacanth_TRPV4_ENSLACG00000001362,
		146	Elephant_shark_XM_007901853.1_TRPV4,
		147	HUMAN11617_HOG_0033282_3a_1a_TRPV2,
		148	Chicken_TRPV2_ENSGALG00000004519,
		149	HUMAN11287_HOG_0033282_3a_1b_TRPV1,
		150	Chicken_TRPV1_ENSGALG00000004649,
		151	Elephant_shark_XM_007896535.1_TRPV1,
		152	HUMAN11284_HOG_0033282_3b_TRPV3,
		153	Chicken_TRPV3_ENSGALG00000004660,
		154	Coelacanth_TRPV3_XM_006010802.2,
		155	Elephant_shark_XM_007896537.1_TRPV3,
		156	HUMAN26704_HOG_0033284_Homo_sapiens_A1,
		157	CHICK06280_HOG_0033284_Gallus_gallus_A1,
		158	Coelacanth_TRPA1_ENSLACG00000013023,
		159	Elephant_shark_XM_007887335.1_TRPA1
		;
tree con_50_majrule = [&U] (1[&prob=1.000000000000000e+00,prob_stddev=0.000000000000000e+00,prob_range={1.000000000000000e+00,1.000000000000000e+00},prob(percent)="100",prob+-sd="100+-0"]:2.101200e-02[&length_mean=2.162377677296525e-02,length_median=2.101200000000000e-02,length_95%HPD={6.955000000000000e-03,3.744400000000000e-02}],((4[&prob=1.000000000000000e+00,prob_stddev=0.000000000000000e+00,…
end;
