# Supplementary material for: Evolutionary analyses reveal independent origins of gene repertoires and structural motifs associated to fast inactivation in calcium-selective TRPV channels
Source: Sci Rep. 2020 May 26;10:8684. doi: 10.1038/s41598-020-65679-6 (PMC7250927; doi:10.1038/s41598-020-65679-6)
Supplement: Supplementary file 7 — Supplementary information 6. [file 41598_2020_65679_MOESM7_ESM.fasta]

>CHICK00947_HOG_0033281_Gallusgallus/237-613
-IPNNEGLTPFKLAGVEGNTVMFQ-----------YLMQR-----------RK-HNLWSFGPLTTVLYDLTE
IDSWAE--DQSFLELIVSTKKRE--ARQILDLTPVKELVSLKWNMYGRPYFCFLALFYVLY------MVCFT
MCCVYRPLKPRTG---NKTSSR------DNTVYVQKMLQESYITYEDELRLVGELITVIGAVVILILEIPDI
L-RVGAAKYF-------GQTILGGP-FHIIVITYACMILVTMVMRLTSTTGEVVPMSFALVLGWCNVMYFAR
GFQMLGPFTIMIQKMIFGDLMRFCWLMAVVILGFAS---AFYIIFQTEN-PENLGQ----------------
---------------FYNYPMSLFTTFELFLTIIDGPANYDVDLPFMYSVVYFAFAIIATLLMLNLLIAMMG
DTHWRVAHERDELWRAQIVATTVMLERKLPR-
>MELGA00972_HOG_0033281_Meleagrisgallopavo/201-577
-IPNNEGLTPFKLAGVEGNTVMFQ-----------YLMQR-----------RK-HNLWSFGPLTTVLYDLTE
IDSWAE--DQSFLELIVSTKKRE--ARQILDLTPVKELVNLKWNMYGRPYFCFLALFYVLY------MVCFT
MCCVYRPLKPRTG---NKTSSR------DNTVYVQKMLQESYVTYEDELRLVGELITVIGAVVILILEIPDI
L-RVGAAKYF-------GQTILGGP-FHIIVITYACMILVTMVMRLTSTTGEVVPMSFALVLGWCNVMYFAR
GFQMLGPFTIMIQKMIFGDLMRFCWLMAVVILGFAS---AFYIIFQTEN-PENLGQ----------------
---------------FYNYPMSLFTTFELFLTIIDGPANYDVDLPFMYSVVYFAFAIIATLLMLNLLIAMMG
DTHWRVAHERDELWRAQIVATTVMLERKLPR-
>ANAPL09262_HOG_0033281_Anasplatyrhynchos/201-577
-IPNNEGLTPFKLAGVEGNTVMFQ-----------YLMQK-----------RK-HNLWSFGPLTTVLYDLTE
IDSWAE--DQSFLELIVSTKKRE--ARQILDLTPVKELVSLKWNMYGRPYFCFLALFYVLY------MVCFT
MCCVYRPLKARTG---NKTSSR------DNTIYVQKMLQESYITYEDELRLVGELITVIGAVVILILEIPDI
L-RVGAAKYF-------GQTILGGP-FHIIVITYACMILVTMVMRLTSTTGEVVPMSFALVLGWCNVMYFAR
GFQMLGPFTIMIQKMIFGDLMRFCWLMAVVILGFAS---AFYIIFQTEN-PENLGQ----------------
---------------FYNYPMSLFTTFELFLTIIDGPANYDVDLPFMYSVVYFSFAVIATLLMLNLLIAMMG
DTHWRVAHERDELWRAQVVATTVMLERKLPR-
>TAEGU00746_HOG_0033281_7a_Taeniopygiaguttata/212-588
-IPNNEGLSPFKLAGVEGNTVMFQ-----------YLMQK-----------RK-QNLWSFGPLSTVLYDITE
IDSWAE--DQSFLELIVSTKKRE--ARQILDLTPVKELVSLKWNMYGRPYFCFLALFYILY------MVCFT
MCCVYRPLKPRTG---NRTSSR------DNTVYVQKMLQESYVAYEDELRLVGELITVIGAVVILVLEIPDI
L-RVGAAKYF-------GQTILGGP-FHIIVITYACMILVTMVMRLTSTTGEVVPMSFALVLGWCNVMYFAR
GFQMLGPFTIMIQKMIFGDLMRFCWLMAVVILGFAS---AFYIIFQTEN-PENLGQ----------------
---------------FYNYPMSLFTTFELFLTIIDGPANYDVDLPFMYSVVYFAFAIIATLLMLNLLIAMMG
DTHWRVAHEQDELWRAQVVATTVMLERKLPR-
>FICAL09711_HOG_0033281_Ficedulaalbicollis/237-613
-IPNNEGLSPFKLAGVEGNTVMFQ-----------YLMQK-----------RK-QNLWSFGPLSTVLYDITE
IDSWAE--DQSFLELIVSTKKRE--ARQILDLTPVKELVSLKWNMYGRPYFCFLALFYILY------MVCFT
MCCVYRPLKPRTG---NRTSSR------DNTVYVQKMLQESYVAYEDELRLVGELITVIGAVVILVLEIPDI
L-RVGAAKYF-------GQTILGGP-FHIIVITYACMILVTMVMRLTSTTGEVVPMSFALVLGWCNVMYFAR
GFQMLGPFTIMIQKMIFGDLMRFCWLMAVVILGFAS---AFYIIFQTEN-PENLGQ----------------
---------------FYNYPMSLFTTFELFLTIIDGPANYDVDLPFMYSVVYFAFAIIATLLMLNLLIAMMG
DTHWRVAHEQDELWRAQVVATTVMLERKLPR-
>Chelonia_mydas_TRPV6_kel/236-612
-IPNSEGLTPFKLAGVEGNTVMFQ-----------HLMQK-----------RK-HTLWTFGPVTSVLYDLTE
IDSWGE--DQSFLELVVSTKKRE--ARQILDLTPVKELVSLKWNMYGHPYFCFLALFYVLY------MICFT
MCCVYRPLKARTE---NKTNDR------DNTIYVQKMLQESYVTYEDELRLVGELITVIGAVVILILEIPDI
L-RVGATKYF-------GQTILGGP-FHVIIITYACMILVTMVMRLTSTTGEVVPMSFALVLGWCNVMYFAR
GFQMLGPFTIMIQKMIFGDLMRFCWLMAVVILGFSS---AFYIIFQTEN-PTELGQ----------------
---------------FYSYPMSLFTTFELFLTIIDGPANYNVDLPFMYSVVYFAFAVIATLLMLNLLIAMMG
DTHWRVAHERDELWRAQVVATTVMLERKLPR-
>Chrysemys_picta_bellii_TRPV6_Kel/236-612
-IPNNEGLTPFKLAGVEGNTVMFQ-----------HLMQK-----------RK-HTLWTFGPMTSVLYDLTE
IDSWGE--DQSFLELVVSTKKRE--ARQILDLTPVKELVSLKWNMYGHPYFCFLALFYVLY------MICFT
MCCVYRPLKARSE---NKTNDR------DNTIYVQKMLQESYVAYEDELRLVGELITVIGAVVILILEIPDI
L-RVGATKYF-------GQTILGGP-FHVIIITYACMILVTMVMRLTSTTGEVVPMSFALVLGWCNVMYFAR
GFQMLGPFTIMIQKMIFGDLMRFCWLMAVVILGFSS---AFYIIFQTEN-PTELGQ----------------
---------------FYSYPMSLFTTFELFLTIIDGPANYSVDLPFMYSVVYFAFAVIATLLMLNLLIAMMG
DTHWRVAHERDELWRAQVVATTVMLERKLPR-
>PELSI05074_HOG_0033281_9b_Pelodiscussinensis/227-603
-IPNNEGLTPFKLAGVEGNTVMFQ-----------HLMQK-----------RK-HTLWSFGPVTSVLYDLTE
IDSWGE--DQSFLELVVSTKKRE--ARQILDLTPVKELVSLKWNMYGRPYFCFLALFYVLY------MICFT
MCCVYRPLKARSE---NKTNDR------DNTIYVQKMLQESYVIYEDELRLVGELITVIGAVVILILEIPDI
L-RVGATKYF-------GQTILGGP-FHVIIITYACMILVTMVMRLTSTTGEVVPMSFALVLGWCNVMYFAR
GFQMLGPFTIMIQKMIFGDLMRFCWLMAVVILGFSS---AFYIIFQTED-PAELGQ----------------
---------------FYSYPMSLFTTFELFLTIIDGPANYSVDLPFMYSVVYFAFAVIATLLMLNLLIAMMG
DTHWRVAHERDELWRAQVVATTVMLERKLPR-
>Alligator_mississippiensis_TRPV6_Kel/236-612
-IPNNEGLTPFKLAGVEGNTVMFQ-----------HLMQK-----------RK-HTLWSFGPITSVLYDLTE
IDSCGE--DQSFLELIVSTKKRE--ARQILDLTPVKELVNLKWNLYGRPYFCFLAFLYVLY------IICFT
MCCVYRPLKARTS---NRTSDR------DNTIYVQKMLQESYVTYEDQLRLVGELVTVIGAVVILILEIPDI
L-RVGATKYF-------GQTILGGP-FHVIIITYACMILMTMVMRLTSTDGEVVPMSFALVLGWCNVMYFAR
GFQMLGPFTIMIQKMIFGDLMRFCWLMAVVILGFAS---AFYVIFQTED-PDRLGQ----------------
---------------FYNYAMSLFTTFELFLTIIDGPANYDVDLPFMYSVVYFAFAIIATLLMLNLFIAMMG
DTHWRVANERDELWRAQIVATTVMLERKLPR-
>Alligator_sinensis_TRPV6_Kel/236-612
-IPNNEGLTPFKLAGVEGNTVMFQ-----------HLMQK-----------RK-HTLWSFGPITSVLYDLTE
IDSCGE--DQSFLELIVSTKKRE--ARQILDLTPVKELVNLKWNLYGRPYFCFLAFLYVLY------IICFT
MCCVYRPLKARTS---NRTSDR------DNTIYVQKMLQESYVTYEDQLRLVGELVTVIGAVVILILEIPDI
L-RVGATKYF-------GQTILGGP-FHVIIITYACMILMTMVMRLTSTDGEVVPMSFALVLGWCNVMYFAR
GFQMLGPFTIMIQKMIFGDLMRFCWLMAVVILGFAS---AFYVIFQTED-PDRLGQ----------------
---------------FYNYAMSLFTTFELFLTIIDGPANYDVDLPFMYSVVYFAFAIIATLLMLNLFIAMMG
DTHWRVANERDELWRAQIVATTVMLERKLPR-
>Gavialis_gangeticus_XP_019383221.1/236-612
-IPNNEGLTPFKLAGVEGNTVMFQ-----------HLMQK-----------RK-HTLWSFGPITSVLYDLTE
IDSCGE--DQSFLELIVSTKKRE--ARQILDLTPVKELVNLKWNLYGRPYFCFLAFLYVLY------IICFT
MCCVYRPLKARTS---NRTSDR------DNTIYVQKMLQESYVTYEDQLRLVGELVTVIGAVVILTLEIPDI
L-RVGATKYF-------GQTILGGP-FHVIIITYACMILMTMVMRLTSTDGEVVPMSFALVLGWCNVMYFAR
GFQMLGPFTIMIQKMIFGDLMRFCWLMAVVILGFAS---AFYVIFQTED-PDRLGQ----------------
---------------FYDYAMSLFTTFELFLTIIDGPANYDVDLPFMYSVVYFAFAIIATLLMLNLFIAMMG
DTHWRVANERDELWRAQIVATTVMLERKLPR-
>Crocodylus_porosus_XP_019404056.1/236-612
-IPNNEGLTPFKLAGVEGNTVMFQ-----------HLMQK-----------RK-HTLWSFGPITSVLYDLTE
IDPCGE--DQSFLELIVSTKKRE--ARQILDLTPVKELVNLKWNLYGRPYFCFLAFLYVLY------IICFT
MCCVYRPLKARTS---NRTSDR------DNTIYVQKMLQESYVTYEDQLRLVGELVTVIGAVVILILEIPDI
L-RVGATKYF-------GQTILGGP-FHVIIITYACMILMTMVMRLTSTDGEVVPMSFALVLGWCNVMYFAR
GFQMLGPFTIMIQKMIFGDLMRFCWLMAVVILGFAS---AFYVIFQTED-PDRLGQ----------------
---------------FYDYAMSLFTTFELFLTIIDGPANYDVDLPFMYSVVYFAFAIIATLLMLNLFIAMMG
DTHWRVANERDELWRAQIVATTVMLERKLPR-
>PROCA04798_HOG_0033281_2b_Procaviacapensis/180-519
--------------------XMFQ-----------HMMQR-----------RK-HIQWTYGPLTSTLYDLTE
IDSWGE--ELSFLELVVSSKKRE--ARQILDQTPVKELVSLKWKRFGRPYFYLLGAIYLFY------IVCFT
MCCVYRPLKSCGG---NHTSSR------DITIFQQKPLEEAYMTYQDSIRLVGELVSIFGAVIILVVEIPDI
F-RVGATRYF-------GQTILGGP-FHVIIVTYACMVLVTMVMRLTSVDGEVVPMSFALVLGWCSIMYFAR
GFQMLGPFTIMIQKMIFGDLMRFCWLMAVVILGFAS---AFYIIFQTED-PTNLGE----------------
---------------FYNYPMSLISTFELFLTVIDGPANYDVDLPFMFSVVYCAFAIIATLSMLNFI--MMG
DTH-RVVHEQDEL-RAQ---------------
>Chinese_turttle_XM_006111855/141-517
-IPNNEGLTAFKLAGVEGNTVMFQ-----------HLMQK-----------RK-HIQWTFGPLVSTLYDLTE
IDSWGD--DQSLLELIVTTKKRE--ARRILDLTPVNELVSLKWNKYGRPYFCILAFFYVLY------MICFT
MCCVYRPLKHRQS---NKTHER------DNTIYIQKQLQESYVTPEDNLRLVGELITVIGAMVILILEIPDI
F-RVGITKYF-------GQTILGGP-FHVIIITYACMILVTMVMRLTSTTGEVVPMSFALVLGWCNVMYFAR
GFQMLGPFTIMIQKMIFGDLMRFCWLMAVVILGFAS---AFYVIFQTEN-PDELGH----------------
---------------FYNYPMALFSTFELFLTIIDGPANYEVDLPFMYGITYSAFAVIATLLMLNLLIAMMG
DTHWRVAHERDELWRAQIVATTVMLERKLPQ-
>Crocodylus_porosus_XP_019404058.1/236-612
-IPNNEGLTPFKLAGVEGNTVMFQ-----------HLMQK-----------RK-HIQWTFGPLTSTLYDLTE
IDSWGD--DLSLLELIVTTKKRE--ARRILDLTPVTELVSLKWNKYGRPYFCILALFYVLY------MICFT
MCCVYRPLKQRYS---NKTDER------DNTIYIQKILQESYVTPEDDVRLVGELITVIGAIVILILEIPDI
F-RVGATKYF-------GQTILGGP-FHIIIITYACMILVTMVMRLTSTNGEVVPMSFALVLGWCNVMYFAR
GFQMLGPFTIMIQKMIFGDLMRFCWLMAVVILGFAS---AFYIIFQTQD-PDELGH----------------
---------------FYNYPMALFSTFELFLTIIDGPANYEVDLPFMYGITYSAFAVIATLLMLNLLIAMMG
DTHWRVAHERDELWRAQVVATTVMLERKLPQ-
>Gavialis_gangeticus_XP_019383237.1/236-612
-IPNNEGLTPFKLAGVEGNTVMFQ-----------HLMQK-----------RK-HIQWTFGPLTSTLYDLTE
IDSWGD--DLSLLELIVTTKKRE--ARRILDLTPVTELVSLKWNKYGRPYFCILALFYVLY------MICFT
MCCVYRPLKQRYS---NKTDER------DNTIYIQKMLQESYVTPEDDVRLVGELITVIGAIVILILEIPDI
F-RVGATKYF-------GQTILGGP-FHIIIITYACMILVTMVMRLTSTNGEVVPMSFALVLGWCNVMYFAR
GFQMLGPFTIMIQKMIFGDLMRFCWLMAVVILGFAS---AFYIIFQTQD-PDELGH----------------
---------------FYNYPMALFSTFELFLTIIDGPANYEVDLPFMYGITYSAFAVIATLLMLNLLIAMMG
DTHWRVAHERDELWRAQVVATTVMLERKLPQ-
>Thamnophis_sirtalis_TRPV6_2/239-615
-IPNNEGLTPFKLAGVEGNIVMFQ-----------HLLQK-----------RK-QIMWSLGPITTILYDLTE
IDSWGE--DQSFLELVVSTKKRE--ARRILDITPVKELVNLKWNTYGRPYFCFLALFYVLY------MICFT
MCCVYRPLKSRSE---NQTNKR------DNTIIVQKTLQESYLTYEDQLRLVGELITVIGAMAILLLEIPDI
L-RVGATKYF-------GQTILGGP-FHIIIITYACVILVTMAMRLTSTEGEVVPMSIALVLGWCNVMYFAR
GFQMLGPFTIMIQKMIFGDLIRFCGLMAVVILGFAS---AFYIIFQTEN-PSNLGQ----------------
---------------FYNYPMSLFSTFELFLTIIDGPANYDVDLPFVFCVVYAAFAIIAALLMLNLLIAMMG
DTHWRVANERDELWRAQVVATTVMLERKLPR-
>Gekko_japonicus_XP_015275289.1/242-618
-IPNNDGLTPFKLAGVEGNSVLFH-----------HLLQK-----------RK-HVLWSFGPLTTILYDLTE
IDSWGE--DQPFLELVVSTKRRE--ARQILDMTPVKELVSLKWNTYGRPYFCFLGLFYILY------MICFT
TCCSYRPLKERPD---NHTDER------DNAILIQKTLQESYLTYDDWLRLVGELITVIGALAILLLEIPDV
L-RVGFTKYF-------GQTILGGP-FHIIIITYACMILVTMVMRLTSTDGEVVPMSFALVLGWCNVMYFAR
GFQMLGPFTIMIQKMIFGDLMRFCGLMAVVILGFAS---AFYIIFQTEN-PSALGQ----------------
---------------FYSYPMSLFSTFELFLTIIDGPANYDVDLPFMYSVVYFAFAIIAALLMLNLLIAMMG
DTHWRVASERDELWRAQVVATTVMLERKLPR-
>Protobothrops_mucrosquamatus_XP_015670835.1/239-615
-IPNNEGLTPFKLAGVEGNTVMFQ-----------HLMQT-----------RK-QIMWSLGPITTILYDLTE
IDSWGE--NQSFLELVVSTKKRE--ARRILDITPVKELVNLKWNTYGRPYFCFLALFYVLY------MICFT
MCCVYRPLKNRSD---NQTDER------DNTIIVQKTLQESYLTYEDQLRLVGELITVIGAMAILLFEIPDI
L-RVGATKYF-------GQTILGGP-FHIIIITYACVILIIMVMRLTSTEGEVVPMSFALVLGWCNVMYFAR
GFQMLGPFTIMIQKMIFGDLIRFCGLMAVVIFGFAS---AFYIIFQTEN-PSNLGE----------------
---------------FYNYPMSLFSTFELFLTIIDGPANYDVDLPFVFCVVYAAFAIIAALLMLNLLIAMMG
DTHWRVANEQDELWRAQVVATTVMLERKLPR-
>Alliator_sinensis_TRPV6/236-612
-IPNNEGLTPFKLAGVEGNTVMFQ-----------HLMQK-----------RK-HIQWTFGPLTSTLYDLTE
IDSWGD--DLSLLELIVTTKKRE--ARRILDLTPVTELVSLKWNKYGRPYFCILALFYVLY------MICFT
MCCVYRPLKQRYS---NKTDER------DNTIYIQKMLQESYVTPEDDVRLVGELITVIGAIVILILEIPDI
F-RVGATKYF-------GQTILGGP-FHIIIITYACMILVTMVMRLTSTNGEVVPMSFALVLGWCNVMYFAR
GFQMLGPFTIMIQKMIFGDLMRFCWLMAVVILGFAS---AFYIIFQTQD-PDELGH----------------
---------------FYNYPMALFSTFELFLTIIDGPANYEVDLPFMYGITYSAFAVIATLLMLNLLIAMMG
DTHWRVAHERDELWRAQVVATTVMLERKLPQ-
>Alligator_mississippiensis_TRPV6/236-612
-IPNSEGLTAFKLAGVEGNTVMFQ-----------HLMQK-----------RK-HIQWTFGPLTSTLYDLTE
IDSWGD--DLSLLELIVTTKKRE--ARRILDLTPVTELVSLKWNKYGRPYFCILALFYVLY------MICFT
MCCVYRPLKQRYS---NKTDER------DNTIYIQKMLQESYVTPEDDVRLVGELITVIGAIVILILEIPDI
F-RVGATKYF-------GQTILGGP-FHIIIITYACMILVTMVMRLTSTNGEVVPMSFALVLGWCNVMYFAR
GFQMLGPFTIMIQKMIFGDLMRFCWLMAVVILGFAS---AFYIIFQTQD-PDELGH----------------
---------------FYNYPMALFSTFELFLTIIDGPANYEVDLPFMYGITYSAFAVIATLLMLNLLIAMMG
DTHWRVAHERDELWRAQVVATTVMLERKLPQ-
>Chelonia_mydas_TRPV6/236-612
-IPNNKGLTPFKLAGVEGNTVMFQ-----------HLMQN-----------RK-HIQWTFGPLVSTLYDLTE
IDSWGD--DQSLLELIVTTKKRE--ARRILDLTPVNELVSLKWNKYGRPYFCILALFYVLY------MICFT
MCCVYRPLKRRQS---NKTHER------DNTIYVQKLLQESYVTPEDNLRLVGELITVIGAIVILILEIPDI
F-RVGVTKYF-------GQTILGGP-FHIIIITYACMILVTMVMRLTSTTGEVVPMSFALVLGWCNVMYFAR
GFQMLGPFTIMIQKMIFGDLMRFCWLMAVVILGFAS---AFYVIFQTEN-PDELGH----------------
---------------FYNYPIALFSTFELFLTIIDGPANYEVDLPFMYGITYSAFAVIATLLMLNLLIAMMG
DTHWRVAHERDELWRAQVVATTVMLERKLPQ-
>Chrysemys_picta_bellii_TRPV6/236-612
-IPNNEGLTPFKLTGVEGNTVMFQ-----------HLMQN-----------RK-HIQWTFGPLVSTLYDLTE
IDSWGD--DQSLLELIVTTKKRE--ARRILDLTPVNELVSLKWNKYGRPYFCILALFYVLY------MICFT
MCCVYRPLKRRQS---NKTHER------DNTIYIQKLLQESYATPEDNLRLVGELITVIGAIVILILEIPDI
F-RVGVTKYF-------GQTILGGP-FHIIIITYACMILVTMVMRLTSTTGEVVPMSFALVLGWCNVMYFAR
GFQMLGPFTIMIQKMIFGDLMRFCWLMAVVILGFAS---AFYVIFQTEN-PDELGH----------------
---------------FYNYPIALFSTFELFLTIIDGPANYEVDLPFMYSITYSAFAVIATLLMLNLLIAMMG
DTHWRVAHERDELWRAQVVATTVMLERKLPQ-
>Anolis_lizard_ANOCA14245_TRPV5/240-616
-ITNNEGLTPFKLAGIEGNTVMFQ-----------HLMQK-----------RR-HRLWSFGPITTVFYDLTE
IDSWGE--EQPFLELVVSTKKRE--ARHILDITPVKELVSLKWNTYGRPYFCFLALFYVLY------MICFT
MCCVYRPLKYRLE---NRTNTR------DTRVLLQKTLQESYVTYEDQLRLVGELITVIGALAILLLEIPDI
L-RIGAAKFF-------GQTILGGP-FHIIIITYSCMILVTMVMRLTSTDGEVAPMSCALVLGWCNVMYFAR
GFQMLGPFTIMIQKMIFGDLMRFCGLMAVVILGFAS---AFYIIFQTED-SSKLGQ----------------
---------------FYDYPMSLFTTFELFLTIIDGPANYDVDLPFMYSVVYFAFAIIAALLMLNLLIAMMG
DTHWRVANERDDLWRAQVVATTIMLERKLPR-
>OCHPR04786_HOG_0033281_3b_Ochotonaprinceps/115-490
-VPNLEGLTPFKLAGVEGNTVMFQ-----------HLMQK-----------RK-HIQWTYGPLTSTLYDLTE
IDSSGD--EHSLLELIVTTKKRE--ARQILDQTPVKELVSLKWKRYGRPYFCMLGAIYLLY------IICFT
MCCIYRPLKPRTS---NRTNPR------DNTLLQQKLLQEAYLTPADDVRMAGELVTILGAVIILLVEIPDI
F-RLGVTRFF-------GHTILGGP-FHVLIITYAFMVLMTMVMRLTNTDGEVVPMSFALVLGWCNVMYFAR
GFQMLG-FTIMIQTMIFGDLMRFCWLMAVVIFGFAS---AFYIIFQTED-PDELGH----------------
---------------FYSYLMALFSTFELFLTVIDGPANYDVDLPVMYCITYAAFAIIATLLMLNLLIAMMG
DTHWRVAHERDELWRAQVVATTVMLERKLPR-
>MONDO14721_HOG_0033281_6a_Monodelphisdomestica/235-611
-IPNHQGLTPFKLAGVEGNTVIFQ-----------HLLQK-----------KK-HVQWTYGPLTSTLYDLTE
IDSWGD--EQSLLELIVTTKKRE--ARQILDLTPVKELVNLKWRRFGRPYFCVLGAIYVLY------MICFT
MCCAYRPLKLRSS---NRTSLR------DISLLQQKLLQESYVTREDNIRMVGELVSVIGAVAILLLEIPDI
F-RVGIARYF-------GQTILGGP-FHAIIVTYACMVLVTMVMRLTSTSGEVVPMSFALVLGWCNVMYFAR
GFQMLGPFTIMIQKMIFGDLLRFCWLMAVVILGFAS---AFYIIFQTED-QDELGH----------------
---------------FFDYPMALFSTFELFLTIIDGPANYDVDLPFMYSITYAAFAIIATLLMLNLLIAMMG
DTHWRVAHERDELWRAQVVATTVMLERKLPR-
>MICMU10182_HOG_0033281_3a_Microcebusmurinus/166-523
--------------------XMFQ-----------HLMQK-----------RK-HIQWTYGPLTSTLYDLTE
IDSWGE--ELSFLELVVSSSKRE--ARQILEQTPVKELVSFKWNKYGRPYFCVLGALYLLY------MACFT
ACCIYRPLKFRGS---NRTHSR------DNTILQQKLLQEAYVTHQDIVRLVGELVTILGAVIILLLEIPDI
F-RVGASRYF-------GQTILGGP-FHVIIITYAFMVLVTMVMRLTNTDGEVVPMSLALVLGWCSVMYFAR
GFQMLGPFTIMIQKMIFGDLMRFCWLMAVVILGFAS---AFYIIFQTED-PTNLGE----------------
---------------FYDYPMALFSTFELFLTIIDAPANYEVNLPFMFGIVNFAFAIIATLLMLNLFIAMMG
DTHWRVAQERDELWRAQVVATTVMLERKMPR-
>PTEVA06098_HOG_0033281_4a_Pteropusvampyrus/179-544
-VPNRQGLTPFKLAGVEGNAVMFQ-----------HLMQK-----------RK-HIQWTCGPLTSTLYDLTE
IDSWGE--KVSFLELVVSSKKRE--ARQILEQTPVKQLVSFKWRKYGRPYFCVLGALYVLY------MSCFT
MCCVYRPLKFRSG---NRTDSR------DITLLEQKLLQEAYVMEQDKIRLVGELVTVIGAVIMLLLEIPDI
F-RVGASRYF-------GQTVLGGP-FHVIIITYASLVL-----------AEVVPMSLALVLGWCSVMYFAR
GFQMLGPFSIMIQKMIFGDLMRFCWLMAVVILGFAS---AFFIVFQTED-PEKLGE----------------
---------------FYDYPTALFSTFELFLTIIDGPANYDVDLPFMYSITYAAFAIIATLLMLNLFIAMMG
DTHWRVAQERDELWRAQVVATTVMLERKMPR-
>CALJA20669_HOG_0033281_3b_Callithrixjacchus/214-590
-VPNHQGLTPFKLAGVEGNTVMFQ-----------HLMQK-----------RK-HTQWTYGPLTSTLYDLTE
IDSSGD--EQSLLELIITTKKRE--ARQILDQTPVKELVSLKWKRYGRPYFCVLGAIYLLY------IICFT
MCCVNRPLKPRTN---NRTSSR------DNTLLQQKLFQEAYVTPKDDIRLVGELVTVIGAVIILLVEIPDI
F-RMGVTRFF-------GQTILGGP-FHVLIIAYAFMVLVTMVMRLTSANGEVVPMSFALVLGWCNVMYFAR
GFQMLGPFTIMIQKMIFGDLMRFCWLMAVVILGFAS---AFYIIFQTED-PEELGH----------------
---------------FYDYPMALFSTFELFLTIIDGPANYNVDLPFMYSITYAAFAIIATLLMLNLLIAMMG
DTHWRVAHERDELWRAQIVATTVMLERKLPR-
>Anolis_lizard_ANOCA13121_TRPV6/240-616
-IPNNEGLTPFKLAGVEGNTVMFQ-----------HLMQR-----------RK-HIQWTFGPVTSTLYDLTE
IDSWAD--DQSLLELIVTTKKRE--ARRILDLTPVNELVSLKWNKYGRPYFCVLAFFYVLY------MICFT
MCCVYRPLKLRTG---NKTYER------DNTIYVQKLLQESYLTPEDDLRLVGELITVIGAIVILILEIPDI
V-RVGIAKYF-------GQTILGGP-FHVIIITYACMILLTMVMRLTSTQGEVVPMSFALVLGWCNVMYFAR
GFQMLGPFTIMIQKMIFGDLLRFCWLMAVVILGFAS---AFYVIFQTED-PDELGH----------------
---------------FYNYPMALFSTFELFLTIIDGPANYEVDLPFMYGITYSAFAVIATLLMLNLLIAMMG
DTHWRVAHERDELWRAQVVATTVMLERKLPR-
>Sloth_TRPV5/192-568
-VPNHQGLTPFKLAGVEGNTVMFQ-----------HLIQK-----------RK-HIQWTYGPLTSTLYDLTE
IDDSGE--ELSFLELVVSSKKRE--ARQILDQTPVKELVSLKWRQYGRPYFCILGALYVLY------MICFT
MCCVYRPLKLRDD---NRTDSR------DNTILQQKLLQEAYVTYQDEIRLVGELVTIIGAVIILLLEIPDI
F-RVGATCYF-------GQTVLGGP-FHVIIITYACLVLMIMVMRLTNITGEVVPMSFALVLGWCSVMYFAR
GFQMLGPFTIMIQKMIFGDLMRFCWLMVVVIVGFAS---AFYIIFQTED-PVNLGQ----------------
---------------FYDYPMALFSTFELFLTVIDGPANYDVNLPFMFGVVYFAFVIIATLLMINLFIAMMG
DTHWRVAHERDELWRAQVVATTVMLERKLPR-
>CANFA04443_HOG_0033281_4b_Canisfamiliaris/235-611
-VPNHQGLTPFKLAGVEGNTVMFQ-----------HLMQK-----------RK-HIQWTYGPLTSTLYDLTE
IDSSGD--EQSLLELIVTTKKRE--ARQILDQTPVKELVSLKWKRYGRPYFCVLGALYLLY------IICFT
MCCVYRPLKPRTN---NHTGPR------DNTLLQQKLLQEAYVTPEDDIRLVGELVTVIGAVIILLAEIPDI
F-RVGVTRFF-------GQTILGGP-FHVLIITYACMVLVTMVMRLTNTNGEVVPMSFALVLGWCNVMYFAR
GFQMLGPFTIMIQKMIFGDLMRFCWLMAVVILGFAS---AFYIIFQTED-PDELGH----------------
---------------FYDYPMALFSTFELFLTVIDGPANYDVDLPFMYSITYAAFAIIATLLMLNLLIAMMG
DTHWRVAHERDELWRAQVVATTVMLERKLPR-
>DASNO20674_HOG_0033281_5a_Dasypusnovemcinctus/235-612
-MRNHQGLTPFKLAGVEGNTVMFQ-----------HLMQK-----------RK-HIQWTYGPLTSTLYDLTE
IDSLGD--EQSLLELIVTTKKRE--ARQILDQTPVKELVSLKWKRYGRPYFCMLGAIYMLY------IICFT
MCCVNRPLKLRTS---NRTSSR------DNTIYQQKLLQEAYVISRDGIRLVGEMVSVIGAVIILLVEIPDI
F-RVGVTRFF-------GQTILGGP-FHVLMITYACMVLVTMVMRLTNANGEVVPMSFALVLGWCNVMYFAR
GFQMLGPFTIMIQKMIFGDLMRFCWLMAVVILGFAS--AAFYIIFQTED-PKKLGH----------------
---------------FQNYLMALFSTFELFLTIIDGPANYDVDLPFMYSITYAAFAIIAALLMLNLLIAMMG
DTHWRVAHERDELWRAQVVATTVMLERKLPR-
>Python_bivittatus_TRPV6_Ephrin/236-612
-VLNYEGLTPFKLAGVEGNTLMFQ-----------HLMQR-----------KK-HILWTLGPLTSTLYDLTE
IDSWGD--DQSLLELIVTTKKRE--ARRILDLTPVNELVSLKWNKYGRPYFCILALFYVLY------MICFT
MCCVYRPLKERSC---NRTNER------DNTIYVQKLLQESYITPEDNHRLVGELITVVGAIVILILEIPDI
F-RFGVTKYF-------GQTILGGP-FHAIIILYACMILLTMVMRLTSTNGEVVPMSLALVLGWCNIMYFAR
GFQMLGPFTIMIQKMIFGDLLRFCWLMVVVILGFAS---AFYIIFQTED-PDKLGH----------------
---------------FYSYPMALYSTFQLFLTIIDGPANYEVDLPFMYGITYSAFAVIAALLMLNLLIAMMG
DTHWRVAHERDELWRAQVVSTTIMLERKLPQ-
>MUSPF00879_HOG_0033281_4b_Mustelaputoriusfuro/235-611
-VPNHQGLTPFKLAGVEGNTVMFQ-----------HLMQK-----------RK-HIQWTYGPLTSTLYDLTE
IDSSGD--EQSLLELIVTTKKRE--ARQILDQTPVKELVSLKWKRYGRPYFCVLGAIYLIY------IICFT
MCCVYRPLKPRTN---NHTGPR------DNTLLQQKLLQEAYVTPEDDIRLVGELVTVIGAVIILLAEIPDI
F-RVGVTRFF-------GQTILGGP-FHVLIIAYACMVLVTMVMRLMNASGEVVPMSFALVLGWCNVMYFAR
GFQMLGPFTIMIQKMIFGDLMRFCWLMAVVILGFAS---AFYIIFQTED-PDELGH----------------
---------------FYDYPMALFSTFELFLTVIDGPANYDVDLPFMYSITYAAFAIIATLLMLNLLIAMMG
DTHWRVAHERDELWRAQVVATTVMLERKLPR-
>DIPOR12044_HOG_0033281_3b_Dipodomysordii/229-605
-VPNHQGLTPFKLAGVEGNTVMFQ-----------HLMQK-----------RK-HIQWTYGPLTSTLYDLTE
IDSSGD--EQSLLELIVTTKKRE--ARQILDQTPVKELVSFKWKRYGRPYFCVLGAIYLVY------IICFT
MCCVYRPLKPRTT---NRTNPR------DNTLLQQKLLQEAYVTPKDDLRLVGELVTIIGAVIILLVEIPDI
F-RLGVTRFF-------GQTILGGP-FHVIIITYAFTVLVTMVMRLTNTDGEVVPMSFALVLGWCNVMYFAR
GFQMLGPFTIMIQKMIFGDLMRFCWLMAVVILGFAS---AFYIIFQTED-PDELGH----------------
---------------FYDYPMALFSTFELFLTIIDGPANYDVDLPFMYSITYAAFAIIATLLMLNLLIAMMG
DTHWRVAHERDELWRAQVVATTVMLERKLPR-
>AILME07707_HOG_0033281_4b_Ailuropodamelanoleuca/235-618
-VPNHQGLTPFKLAGVEGNTVMFQ-----------HLMQK-----------RK-HIQWTYGPLTSTLYDLTE
IDSSGDGEEQSLLELIVTTKKREPKARQILDQTPVKELVSLKWKRYGRPYFCVLGALYLLY------IVCVT
MCCVYRPLKPRTN---NHTGPR------DNRLLQQKLLQEAYVTPEDDIRLVGELVSVIGAVIILLAEIPDI
F-RVGVTRFF-------GQTILGGP-FHVLIITYACMVLVTMVMRLTNTNGEVVPMSFALVLGWCNVMYFAR
GFQMLGPFTIMIQKMIFGDLMRFCWLMAVVILGFASGGAAFYIIFQTED-PDELGH----------------
---------------FYDYSMALFSTFELFLTVIDGPANYDVDLPFMYSITYAAFAIIATLLMLNLLIAMMG
DTHWRVAHERDELWRAQVVATTVMLERKLPR-
>NOMLE10826_HOG_0033281_3b_Nomascusleucogenys/235-611
-VPNHQGLTPFKLAGVEGNTVMFQ-----------HLMQK-----------RK-HTQWTYGPLTSTLYDLTE
IDSSGD--EQSLLELIITTKKRE--ARQILDQTPVKELVSLKWKRYGRPYFCMLGAIYLLY------IICFT
MCCIYRPLKPRTN---NRTSPR------DNTLLQQKLLQEAYVTPKDDIRLVGELVTVIGAIIILLVEIPDI
F-RMGVTRFF-------GQTILGGP-FHVLIITYAFMVLVTMVMRLISASGEVVPMSFALVLGWCNVMYFAR
GFQMLGPFTIMIQKMIFGDLMRFCWLMAVVILGFAS---AFYIIFQTED-PEELGH----------------
---------------FYDYPMALFSTFELFLTIIDGPANYNVDLPFMYSITYAAFAIIATLLMLNLLIAMMG
DTHWRVAHERDELWRAQIVATTVMLERKLPR-
>MOUSE18362_HOG_0033281_3b_Musmusculus/234-610
-VPNNQGLTPFKLAGVEGNIVMFQ-----------HLMQK-----------RK-HIQWTYGPLTSTLYDLTE
IDSSGD--DQSLLELIVTTKKRE--ARQILDQTPVKELVSLKWKRYGRPYFCVLGAIYVLY------IICFT
MCCVYRPLKPRIT---NRTNPR------DNTLMQQKLLQEAYVTPKDDLRLVGELVSIVGAVIILLVEIPDI
F-RLGVTRFF-------GQTILGGP-FHVIIITYAFMVLVTMVMRLTNVDGEVVPMSFALVLGWCNVMYFAR
GFQMLGPFTIMIQKMIFGDLMRFCWLMAVVILGFAS---AFYIIFQTED-PDELGH----------------
---------------FYDYPMALFSTFELFLTIIDGPANYDVDLPFMYSVTYAAFAIIATLLMLNLLIAMMG
DTHWRVAHERDELWRAQVVATTVMLERKLPR-
>PONAB14818_HOG_0033281_3b_Pongoabelii/235-611
-VPNHQGLTPFKLAGVEGNTVMFQ-----------HLMQK-----------RK-HTQWTYGPLTSTLYDLTE
IDSSGD--EQSLLELIITTKKRE--ARQILDQTPVKELVSLKWKRYGRPYFCMLGAIYLLY------IICFT
MCCIYRPLKPRTN---NRTSPR------DNTLLQQKLLQEAYVTPKDDIRLVGELVTVIGAIIILLVEIPDI
F-RMGITRFF-------GQTILGGP-FHVLIITYAFMVLVTMVMRLISASGEVVPMSFALVLGWCNVMYFAR
GFQMLGPFTIMIQKMIFGDLMRFCWLMAVVILGFAS---AFYIIFQTED-PEELGH----------------
---------------FYDYPMALFSTFELFLTIIDGPANYNVDLPFMYSITYAAFAIIATLLMLNLLIAMMG
DTHWRVAHERDELWRAQIVATTVMLERKLPR-
>GORGO19087_HOG_0033281_3b_Gorillagorillagorilla/235-611
-VPNHQGLTPFKLAGVEGNTVMFQ-----------HLMQK-----------RK-HTQWTYGPLTSTLYDLTE
IDSSGD--EQSLLELIITTKKRE--ARQILDQTPVKELVSLKWKRYGRPYFCTLGAIYLLY------IICFT
MCCIYRPLKPRTN---NRTSPR------DNTLLQQKLLQEAYVTPKDDIRLVGELVTVIGAIIILLVEVPDI
F-RMGVTRFF-------GQTILGGP-FHVLIITYAFMVLVTMVMRLSSASGEVVPMSFALVLGWCNVMYFAR
GFQMLGPFTIMIQKMIFGDLMRFCWLMAVVILGFAS---AFYIIFQTED-PEELGH----------------
---------------FYDYPMALFSTFELFLTIIDGPANYNVDLPFMYSITYAAFAIIATLLMLNLLIAMMG
DTHWRVAHERDELWRAQIVATTVMLERKLPR-
>PAPAN12763_HOG_0033281_3a_Papioanubis/235-611
-VPNHQGLTPFKLAAVEGNTVMFQ-----------HLMQK-----------RR-HIQWTYGPLTSILYDLTE
IDSWGE--ELSFLELVVSSDKRE--ARQILEQTPVKELVSFKWNKYGRPYFCILAALYLLY------MICFT
TCCVYRPLKFRGG---NRTHSR------DITILQQKLLQEAYETHEDIIRLVGELVSVTGAVIILLLEIPDI
F-RVGASRYF-------GQTILGGP-FHVIIITYASLVLVTMAMRLTNTNGEVVPMSFALVLGWCSVMYFAR
GFQMLGPFTIMIQKMIFGDLMRFCWLMAVVILGFAS---AFYIIFQTED-PTSLGQ----------------
---------------FYDYPMALFSTFELFLTVIDAPANYDVDLPFMFSVVNFAFAIIATLLMLNLFIAMMG
DTHWRVAQERDELWRAQVVATTVMLERKLPR-
>CHLSB10112_HOG_0033281_3a_Chlorocebussabaeus/235-614
-VPNHQGLTPFKLAAVEGNTVMFQ-----------HLMQK-----------RR-HIQWTYGPLTSILYDLTE
IDSWGE--ELSFLELVVSSDKRE--ARQILEQTPVKELVSFKWNKYGRPYFCILAALYLLY------MICFT
TCCVYRPLKFRGG---NRTHSR------DITILQQKLLQEAYETHEDVIRLVGELVSVTGAVIILLLEIPDI
F-RVGASRYF-------GQTILGGP-FHVIIITYASLVLVTMAMRLTNTNGEVVPMSFALVLGWCSVMYFAR
GFQMLGPFTIMIQKMIFGDLMRFCWLMAVVILGFASGGAAFYIIFQTED-PTSLGQ----------------
---------------FYDYPMALFSTFELFLTVIDAPANYDVDLPFMFSVVNFAFAIIATLLMLNLFIAMMG
DTHWRVAQERDELWRAQVVATTVMLERKLPR-
>RATNO14979_HOG_0033281_3b_Rattusnorvegicus/234-610
-VPNNQGLTPFKLAGVEGNIVMFQ-----------HLMQK-----------RK-HIQWTYGPLTSTLYDLTE
IDSSGD--DQSLLELIVTTKKRE--ARQILDQTPVKELVSLKWKRYGRPYFCVLGAIYVLY------IICFT
MCCVYRPLKPRIT---NRTNPR------DNTLLQQKLLQEAYVTPKDDLRLVGELVSIVGAVIILLVEIPDI
F-RLGVTRFF-------GQTILGGP-FHVIIVTYAFMVLVTMVMRLTNSDGEVVPMSFALVLGWCNVMYFAR
GFQMLGPFTIMIQKMIFGDLMRFCWLMAVVILGFAS---AFYIIFQTED-PDELGH----------------
---------------FYDYPMALFSTFELFLTIIDGPANYDVDLPFMYSITYAAFAIIATLLMLNLLIAMMG
DTHWRVAHERDELWRAQVVATTVMLERKLPR-
>PANTR16225_HOG_0033281_3b_Pantroglodytes/235-611
-VPNHQGLTPFKLAGVEGNTVMFQ-----------HLMQK-----------RK-HTQWTYGPLTSTLYDLTE
IDSSGD--EQSLLELIITTKKRE--ARQILDQTPVKELVSLKWKRYGRPYFCMLGAIYLLY------IICFT
MCCIYRPLKPRTN---NRTSPR------DNTLLQQKLLQEAYVTPKDDIRLVGELVTVIGAIIILLVEVPDI
F-RMGVTRFF-------GQTILGGP-FHVLIITYAFMVLVTMVMRLISASGEVVPMSFALVLGWCNVMYFAR
GFQMLGPFTIMIQKMIFGDLMRFCWLMAVVILGFAS---AFYIIFQTED-PEELGH----------------
---------------FYDYPMALFSTFELFLTIIDGPANYNVDLPFMYSITYAAFAIIATLLMLNLLIAMMG
DTHWRVAHERDELWRAQIVATTVMLERKLPR-
>CHLSB10111_HOG_0033281_3b_Chlorocebussabaeus/235-611
-VPNHQGLTPFKLAGVEGNTVMFQ-----------HLMQK-----------RK-HTQWTYGPLTSTLYDLTE
IDSSGD--EQSLLELIITTKKRE--ARQILDQTPVKELVSLKWKRYGRPYFCMLGAIYLLY------IICFT
ICCIYRPLKPRTN---NRTNPR------DNTLLQQKLLQEAYVTPKDDIRLVGELVTVIGAIIILLVEIPDI
F-RMGVTRFF-------GQTILGGP-FHVLIITYAFMVLVTMVMRLISASGEVVPMSFALVLGWCNVMYFAR
GFQMLGPFTIMIQKMIFGDLMRFCWLMAVVILGFAS---AFYIIFQTED-PEELGH----------------
---------------FYDYPMALFSTFELFLTIIDGPANYNVDLPFMYSITYAAFAIIATLLMLNLLIAMMG
DTHWRVAHERDELWRAQIVATTVMLERKLPR-
>PANTR16226_HOG_0033281_3a_Pantroglodytes/235-611
-VPNHQGLTPFKLAGVEGNTVMFQ-----------HLMQK-----------RR-HIQWTYGPLTSILYDLTE
IDSWGE--ELSFLELVVSSDKRE--ARQILEQTPVKELVSFKWNKYGRPYFCILAALYLLY------MICFT
TCCVYRPLKFRGG---NRTHSR------DITILQQKLLQEAYETREDIIRLVGELVSIVGAVIILLLEIPDI
F-RVGASRYF-------GKTILGGP-FHVIIITYASLVLVTMVMRLTNTNGEVVPMSFALVLGWCSVMYFTR
GFQMLGPFTIMIQKMIFGDLMRFCWLMAVVILGFAS---AFYIIFQTED-PTSLGQ----------------
---------------FYDYPMALFTTFELFLTVIDAPANYDVDLPFMFSIVNFAFAIIATLLMLNLFIAMMG
DTHWRVAQERDELWRAQVVATTVMLERKLPR-
>SARHA06213_HOG_0033281_Sarcophilusharrisii/233-612
-ISNHQGLTPFKLAGVEGNTVMFN-----------HLMQK-----------RK-YIQWTHGPLTSTLYDLTD
IDSWGD--ELSFLELIVSTKNRQ--ARQILDQTPVKELVNLKWNRFGRPYFYILGAIYVLY------MICFT
MCCVYRPLKPRND---NQTSSR------DINLFREKCLQESYVTSEDYIRLIGELVSVIGAVAILLSEIPDI
F-RVGFARYF-------GRTILGGP-FHVIIIIYAGLVLVTMVMRLTSTSGEVVPMSFALVLGWCNVMYFAR
GFQMLGPFTIMIQKMIFGDLLRFCWLMAVVILGFASGGAAFYVIFQTED-PDELGH----------------
---------------FFDYPMALFSTFELFLTIIDGPANYDVDLPFMYSITYAAFAIIATLLMLNLLIAMMG
DTHWRVAHERDELWRAQVVATTVMLERKLPR-
>MICMU10181_HOG_0033281_3b_Microcebusmurinus/236-612
-VPNHQGLTPFKLAGVEGNTVMFQ-----------HLMQK-----------RK-HIQWTYGPLTSTLYDLTE
IDSSGD--DQSLLELIVTTKKRE--ARQILDQTPVKELVSLKWRRYGRPYFCVLGAVYLLY------IICFT
VCCVYRPLKPRTT---NRTSPR------DNTLLQQKLLQEAYVTSSDDMRLVGELVTVIGALIILLVEIPDI
L-RMGATRFF-------GQTILGGP-FHVLIITYAFMVLVTMVMRLTNTDGEVVPMSLALVLGWCNVMYFAR
GFQMLGPFTIMIQKMIFGDLMRFCWLMAVVILGFAS---AFYVIFQTQD-PEELGH----------------
---------------FYDYPMALFSTFELFLTIIDGPANYSVDLPTMYSVTYSAFAIIATLLMLNLLIAMMG
DTHWRVAHERDELWRAQVVATTVMLERKLPR-
>RABIT_TRPV6/221-597
-MPNHQGLTPFKLAGVEGNTVMFQ-----------HLMQK-----------RK-YIQWTYGPLTSTLYDLTE
IDSSGD--EQSLLELIVTTKKRE--ARHILDQTPVKELVSLKWKRYGRPYFCVLGAIYLLY------IICFT
MCCIYRPLKLRTS---NRTDPR------DNTLLQQKLLQEAYVTSRDDIRLVGELVTVIGAMIILLVEIPDI
F-RLGVTRFF-------GHTILGGP-FHVLIITYAFMVLMTMVMRLTNTDGEVVPMSFALVLGWCNVMYFAR
GFQMLGPFTIMIQKMIFGDLMRFCWLMAVVILGFAS---AFYIIFQTQD-PDELGH----------------
---------------FYSYPMALFSTFELFLTIIDGPANYAVDLPFMYCITYAAFGIIATLLMLNLLIAMMG
DTHWRVAHERDELWRAQVVATTVMLERKLPR-
>HUMAN25987_HOG_0033281_3b_1a_Homosapiens/235-611
-VPNHQGLTPFKLAGVEGNTVMFQ-----------HLMQK-----------RK-HTQWTYGPLTSTLYDLTE
IDSSGD--EQSLLELIITTKKRE--ARQILDQTPVKELVSLKWKRYGRPYFCMLGAIYLLY------IICFT
MCCIYRPLKPRTN---NRTSPR------DNTLLQQKLLQEAYMTPKDDIRLVGELVTVIGAIIILLVEVPDI
F-RMGVTRFF-------GQTILGGP-FHVLIITYAFMVLVTMVMRLISASGEVVPMSFALVLGWCNVMYFAR
GFQMLGPFTIMIQKMIFGDLMRFCWLMAVVILGFAS---AFYIIFQTED-PEELGH----------------
---------------FYDYPMALFSTFELFLTIIDGPANYNVDLPFMYSITYAAFAIIATLLMLNLLIAMMG
DTHWRVAHERDELWRAQIVATTVMLERKLPR-
>Protobothrops_mucrosquamatus_XP_015670836.1/236-612
-ILNYEGLTPFKLAGVEGNTVMFN-----------HLMQR-----------KK-HVLWNFGSLKSTLYDLTE
IDSWGD--DQSLLELIVTTKKRE--ARRILDLTPVNELVSLKWNKYGRPYFCILAVFYVLY------MICFT
MCCVYRPLKERSC---NKTNER------DNTIYVQKLLQESYITSEDNHRLVGELITIVGAIVILILEIPDI
F-RFGITKYF-------GQTILGGP-FHAIIIVYACMILLTMVMRLTSTNGEVVPMSLALVLGWCNIMYFAR
GFQMLGPFTIMIQKMIFGDLLRFCWLMVVVILGFAS---AFYIIFQTED-PNELGH----------------
---------------FYSYPMALYSTFQLFLTIIDGPANYEVDLPFMYGITYSAFAIIAALLMLNLLIAMMG
DTHWRVAHERDELWRAQVVSTTIMLERKLPQ-
>GORGO19088_HOG_0033281_3a_Gorillagorillagorilla/235-614
-VPNHQGLTPFKLAGVEGNTVMFQ-----------HLMQK-----------RR-HIQWTYGPLTSILYDLTE
IDSWGE--ELSFLELVVSSDKRE--ARQILEQTPVKELVSFKWNKYGRPYFCILAALYLLY------MICFT
TCCVYRPLKFRGG---NRTHSR------DITILQQKLLQEAYETREDIIRLVGELVSIVGAVIILLLEIPDI
F-RVGASRYF-------GKTILGGP-FHVIIITYASLVLVTMVMRLTNTNGEVVPMSFALVLGWCSVMYFTR
GFQMLGPFTIMIQKMIFGDLMRFCWLMAVVILGFASGGAAFYIIFQTED-PTSLGQ----------------
---------------FYDYPMALFTTFELFLTVIDAPANYDVDLPFMFSIVNFAFAIIATLLMLNLFIAMMG
DTHWRVAQERDELWRAQVVATTVMLERKLPR-
>SPETR02470_HOG_0033281_3b_Spermophilustridecemlineatus/237-613
-VPNHQGLTPFKLAGVEGNTVMFQ-----------HLMQK-----------RK-HIQWTYGPLTSTLYDLTE
IDSSGD--EQSLLELIVTTKKRE--ARHILDQTPVKELVSLKWKRYGRPYFCVLGAIYLLY------IICFT
MCCVYRPLKPRTT---NRTNPR------DNTLLQQKLFQEAYVTPKDDLRLVGELVTVIGAVIILLVEIPDI
F-RFGVTRFF-------GQTILGGP-FHVIIVTYAFMVLVTMVMRLTNADGEVVPMSFALVLGWCNVMYFAR
GFQMLGPFTIMIQKMIFGDLMRFCWLMVVVILGFAS---AFYIIFQTED-PDELGH----------------
---------------FYDYPMALFSTFELFLTIIDGPANYDVDLPFMYSITYAAFAIIATLLMLNLLIAMMG
DTHWRVAHERDELWRAQVVATTVMLERKLPR-
>PAPAN12762_HOG_0033281_3b_Papioanubis/237-613
-VPNHQGLTPFKLAGVEGNTVMFQ-----------HLMQK-----------RK-HTQWTYGPLTSTLYDLTE
IDSSGD--EQSLLELIITTKKRE--ARQILDQTPVKELVSLKWKRYGRPYFCMLGAIYLLY------IICFT
ICCIYRPLKPRTN---NRTSPR------DNTLLQQKLLQEAYVTPKDDIRLVGELVTVIGAIIILLVEIPDI
F-RMGVTRFF-------GQTILGGP-FHVLIITYAFMVLVTMVMRLISASGEVVPMSFALVLGWCNVMYFAR
GFQMLGPFTIMIQKMIFGDLMRFCWLMAVVILGFAS---AFYIIFQTED-PEELGH----------------
---------------FYDYPMALFSTFELFLTIIDGPANYNVDLPFMYSITYAAFAIIATLLMLNLLIAMMG
DTHWRVAHERDELWRAQIVATTVMLERKLPR-
>SPETR02471_HOG_0033281_3a_Spermophilustridecemlineatus/229-608
-VPNHQGLTPFKLAGVEGNTVMFQ-----------HLMQR-----------RK-HIQWTYGPLTSTLYDLTE
IDSWGE--ELSFLELVVSSKKRE--ARQILEQTPVKELVSFKWKKYGQPYFCILGALYILY------MMCFT
TCCVYRPLKFRVG---NRTNPR------DNIIFQQKLLQEAYVTYQDHIRLVGELVTVIGAVIILLLEIPDI
F-RVGASRYF-------GQTILGGP-FHVIIITYASLVLVTMVMRLTNTNGEVVPISLALVLGWCSVMYFAR
GFQMLGPFTIMIQKMIFGDLMRFCWLMAMVILGFASGGAAFCIIFQTED-PANLGE----------------
---------------FSDYPTALFSTFELFLTIIDGPANYNVDLPFMYNLAYAAFAIIATLLMLNLFIAMMG
DTHWRVAQERDELWRAQVVATTVMLERKMPR-
>PIGXX07931_HOG_0033281_4b_Susscrofa/235-611
-VPNHEGLTPFKLAGVEGNTVMFQ-----------HLMQK-----------RK-HIQWVLGPLTSTLYDLTE
IDSSGD--EQSLLELLVTSKKRE--ARQILDQTPVKELVSLKWRRYGRRYFWGLAAGYLLY------IICFT
VCCVYRPLKPWTN---NQTDPR------DNTLLQQKLLQEAYVTPRDHLRLVGELVSIFGAVIILLIEIPDI
F-RVGVIRFF-------GQTILGGP-FHVLFITYACMVLVTMVMRLSNTDGEVVPMSFALVLGWCNVMYFAR
GFHMLGPFTVMIQKMIFGDLMRFCWLMAVVILGFAS---AFFIIFQTED-PNKLGH----------------
---------------FYSYPMALFSTFELFLTIIDGPANYDVDLPFMYSVTYAAFAIIAALLMLNLLIAMMG
DTHWRVAHERDELWRAQVVATTVMLERKLPR-
>NOMLE10827_HOG_0033281_3a_Nomascusleucogenys/235-611
-VPNHQGLTPFKLAGVEGNTVMFQ-----------HLMQK-----------RR-HIQWTYGPLTSILYDLTE
IDSWGE--ELSFLELVVSSDKRE--ARQILEQTPVKELVSFKWNKYGRPYFCIMAALYLLY------MICFT
MCCVYRPLKFRGG---NRTHSR------DITILQQKLLQEAYETREDIIRLVGELVSIAGAVIILLLEIPDI
F-RVGVSRYF-------GQTILGGP-FHVIIITYACLVLVTMVMRITNTNGEVVPMSFALVLGWCSVMYFAR
GFQMLGPFTIMIQKMIFGDLMRFCWLMAVVILGFAS---AFYIIFQTED-PTSLGH----------------
---------------FYDYPMALFSTFELFLTVIDAPANYDVDLPFMFSIVNFAFAIIATLLMLNLFIAMMG
DTHWRVAQERDELWRAQVVATTVMLERKLPR-
>CANFA04442_HOG_0033281_4a_Canisfamiliaris/235-611
-VPNHQGLTPFKLAGVEGNTVMFQ-----------HLMQK-----------RK-HIQWTYGPLTSTLYDLTE
IDSWGE--DVSFLELVVSSKKRE--ARQILEQTPVKQLVSFKWRKYGQRYFYILGALYTLY------MICFT
TCCIYRPLKFRMG---NRTDPR------DNTVLQQKLLQEAYVTQQDKIRLVGELVTITGAVIILLLEIPDI
F-RVGASRYF-------GQTILGGP-FHVIIIIYACMVLVTMVMRLSNMNGEMVPMSIALVLGWCSVMYFAR
GFQMLGPFSIMIQKMIFGDLMRFCWLMAVVILGFAS---AFYVIFQTED-PANLGQ----------------
---------------FYDYPMALFSTFELFLTVIDGPANYEVNLPFMFGIVYFAFTIIATLLMLNLFIAMMG
DTHWRVAHERDELWRAQVVATTVMLERKLPR-
>MONDO14722_HOG_0033281_6b_Monodelphisdomestica/233-609
-ISNHEGLTPFKLAGVEGNTVMFQ-----------HLMQK-----------RK-HIQWTYGPLTSTLYDLTD
IDSCGD--ELSFLELVVYTKKRQ--ARQILDQTPVKELVSLKWKMFGRQYFYMLGALYILY------IICFT
TSCVYRPLKPRSS---NLTNPR------DITLLQQKCLQESYVTYEDHIRLVGELVSVAGAVIILLIEIPDI
L-RIGAARYF-------GHTILGGP-FHVIVITHACMVLLIMVMRLTSTSGEVVPMSFALVLGWCNVMYFTR
GFQMLGPFTIMIQKMFFGDLLRFCWLMAVVILGFAS---AFYVIFQTEN-PDRLGH----------------
---------------FFNYPMSVFTTFELFLTVIDGPANYDVDLPFMYCLVYFAFAIIAVLLMLNLFIAMMG
DTHWRVAHERDELWRAQVVATTVMLERKLPR-
>SHEEP15835_HOG_0033281_4b_Ovisaries/237-613
-MLNHQGLTPFKLAGVEGNTVIFQ-----------NLVQK-----------QK-YIQWTCGPLTSTLYDLTE
IDSSGE--ELSLLELIVTSKKRE--ARQILDQTPVKELVTLKWKRYGRPYFCVLAATYLLY------IVCFT
VCCVYRPLKPRTD---NETDPR------DSTLYQQKPRQEAYVTRQDHLRLVGELVSICGAIIILFIEITDI
F-RVGVSRSF-------GQTILGGP-FHILFITYSCMVLVTMVMRLTNTSGEVVPMSFALVLGWCSVMYFAR
GFQMLGPFTIMIQKMIFGDLMRFCWLMAVVILGFAS---AFFIIFQTED-PNELGH----------------
---------------FFNYPMALFSTFELFLTIIDGPANYDVDLPFMYSITYAAFAIIAALLMLNLLIAMMG
DTHWRVAHERDELWRAQVVATTVMLEKKLPR-
>HUMAN29666_HOG_0033281_3a_Homosapiens/235-611
-VPNHQGLTPFKLAGVEGNTVMFQ-----------HLMQK-----------RR-HIQWTYGPLTSILYDLTE
IDSWGE--ELSFLELVVSSDKRE--ARQILEQTPVKELVSFKWNKYGRPYFCILAALYLLY------MICFT
TCCVYRPLKFRGG---NRTHSR------DITILQQKLLQEAYETREDIIRLVGELVSIVGAVIILLLEIPDI
F-RVGASRYF-------GKTILGGP-FHVIIITYASLVLVTMVMRLTNTNGEVVPMSFALVLGWCSVMYFTR
GFQMLGPFTIMIQKMIFGDLMRFCWLMAVVILGFAS---AFYIIFQTED-PTSLGQ----------------
---------------FYDYPMALFTTFELFLTVIDAPANYDVDLPFMFSIVNFAFTIIATLLMLNLFIAMMG
DTHWRVAQERDELWRAQVVATTVMLERKLPR-
>FELCA02737_HOG_0033281_4b_Feliscatus/236-613
GTPGREALNPYRVCGKERQPEMFQ-----------HLMQK-----------RK-HIQWTYGPLTSTLYDLTE
IDSSGD--EQSLLELIVTTKKRE--ARQILDQTPVKELVSLKWKKYGRPYFCVLGTIYLLY------IICFT
VCCVYRPLKPRTN---NHTGPR------DNTLLQQKLLQEAYVSPQDDLRLVGELVTVIGAVLILLAEIPDI
F-RVGVTRFF-------GQTILGGP-FHVLIITYACMVLVTMVMRLTNANGEVVPMSFALVLGWCNVMYFAR
GFQMLGPFTIMIQKMIFGDLMRFCWLMAVVILGFAS---AFYIIFQTED-PDELGH----------------
---------------FYDYPMALFSTFELFLTVIDGPANYDVDLPFMYSITYAAFAIIATLLMLNLLIAMMG
DTHWRVAHERDELWRAQVVATTVMLERKLPR-
>CAVPO13925_HOG_0033281_3b_Caviaporcellus/237-613
-VPNYQGLTPFKLAGVEGNTVMFQ-----------HLMQK-----------RK-HVQWTYGPLTSTLYDLTE
IDSSED--EQSLLELIVTTKKRE--AQQILDLTPVKELVSLKWKRFGRPYFCVLGAIYLLY------IICFT
VCCVYRPLKPRTT---NETGPR------DNRLLEQKLLQEAYTTPEDDLRMVGELVSVFGAVVILLVEIPDI
L-RLGATRFF-------GHTILGGP-FHVIIITYACMVLVTMVMRLTNTDGEVVPMSLALVLGWCNVMYFAR
GFQMLGPFTIMIQKMIFGDLMRFCWLMAVVILGFAS---AFYIIFQTED-PDELGH----------------
---------------FFDYSMALFSTFELFLTVIDGPANYDVDLPFMYSITYAAFAIIATLLMLNLLIAMMG
DTHWRVSHEQDELWRAQVVATTVMLERKLPR-
>Armadillo_TRPV5/235-614
-VPNHKGLTPFKLAGVEGNTVMFQ-----------HLIQK-----------RR-HIQWTYGPLTSTLYDLTE
IDSWGE--ELPFLELVVSSKKRE--ARQILDQTPVKELVSFKWNQYGRPYFCILGALYVLY------MICFT
MCCVYRPLKSRDG---NRTDSR------DNTLLQQKLLQEAYVTYQDDIRLIGELVTIIGAVTILLLEIPDI
F-RVGATCYF-------GQTVLGGP-FHVIIITYACMVLVIMVMRLTNVSGEVVPMSFALVLGWCSVMYFAR
GFQMLGPFTIMIQKMIFGDLMRFCWLMVVVILGFASGGAAFYIIFQTED-PTNLGH----------------
---------------FYDYPMALFSTFELFLTVIDGPANYEVNLPFMFGVVYFAFTIIATLLMLNLFIAMMG
DTHWRVAHEQGELWRAQVVATTVMLERKLPR-
>MYOLU08862_HOG_0033281_4a_Myotislucifugus/235-614
-IPNHQGLTPFKLAGVEGNTVMFQ-----------HLMQK-----------RK-HIQWSYGPLTSTLYDLTE
IDSWGE--KVSFLELVVSSKKRE--ARQILEQTPVKQLVSFKWRKYGRPYFCILGALYVLY------MSCFT
MCCVNRPLKNCSS---NHTDSR------DITLKEQKLLQEAYVTEQDKIRLVGELVTVVGALIMLILEIPDI
F-RVGASRYF-------GQTVLGGP-FHVIIITSASLVLVTMVMRLSNTRGEVVPMSLGLVLGWCSVIYFAR
GFQMLGPFSIMIQKMIFGDLLRFCWLMAVVILGFASGGAAFFIIFQTED-PKKLGE----------------
---------------FYNYPTSLFTTFELFLTLIDGPANYDVDLPFVYHITYAAFAIIATLLMLNLFIAMMG
DTHWRVAQERDELWRAQVVATTVMLERKMPR-
>OTOGA10500_HOG_0033281_3b_Otolemurgarnettii/238-614
-VPNHQGLTPFKLSGVEGNTVMFQ-----------HLMQK-----------RK-HIQWTYGPLTSTLYDLTE
IDSSGC--EQSLLELIVTTKKRE--ARQILDQTPVKELVSLKWRRYGRPYLCVLGAIYLLY------IICFT
MCCVYRPLKSRTT---NRTSTR------DNTLLQQKLLQEAYVTPMDDIRLVGELVTILGALIILLIEIPDI
F-KMGVTRFF-------GQTILGGP-FHVLIITYALLVLVTMVMRITNTNGEVVPMSLALVLGWCNVMYFAR
GFQMLGPFTIMIQKMIFGDLMRFCWLMAVVILGFAS---AFYVIFQTED-PTELGH----------------
---------------FYDYPMALYSTFELFLTIIDGPANYSVDLPFMYSITYAAFAIIATLLMLNLLIAMMG
DTHWRVAHERDELWRAQVVATTVMLERKLPR-
>TUPBE07630_HOG_0033281_3b_Tupaiabelangeri/229-596
-VPNHQGLTPFKLAGVEGNTVMFQ-----------HLMQK-----------RK-HTQWTYGPLTSTLYDLTE
IDSSGD--EQSLLELIITTKKRE--ARQILDQTPVKELVSLKWKRYGRPYFCVLGAIYLLY------IICFT
TCCVYRPLKPRTS---NRTSLR------DNTLLQQKLLQEAYETPKDDIRLVGELVSIIGAVIILLVEIPDI
F-RVGVTRFF-------GQTILGGP-FHVLIITYAFMVLVTMVMRLTNADGEVVPMSFALVLGWCNVMYFAR
GFQMLGPFTIMIQKMIFGDLMRFCWLMAVVILGFAS---AFYIIFQTED-PEELGH----------------
---------------FYDYPMALFSTFELFLTIIDGPANYNVDLPFMYSITYAAFAIIATLLMLNLLIAMMG
DTHWRVAHERDELWRAQPGAPT----------
>MOUSE18363_HOG_0033281_3a_Musmusculus/228-604
-VPNNQGLTPFKLAGVEGNTVMFQ-----------HLMQK-----------RK-RIQWSFGPLTSSLYDLTE
IDSWGE--ELSFLELVVSSKKKE--ARQILEQTPVKELVSLKWKKYGQPYFCLLGALYIFY------MVCFT
TCCVYRPLKFRDA---NRTHVR------DNTIMEQKSLQEAYVTYQDKIRLVGELVTVIGAVIILLLEIPDI
F-RVGASRYF-------GQTVLGGP-FHVIIITYASLVLLTMAMRLTNVNGEVVPMSMALVLGWCSVMYFAR
GFQMLGPFTIMIQKMIFGDLLRFCWLMAMVILGFAS---AFYIIFQTED-PDNLGE----------------
---------------FSDYPTAMFSTFELFLTIIDGPANYRVDLPFMYSVTYATFAIIATLLMLNLFIAMMG
DTHWRVAQERDELWRAQVVATTVMLERKMPR-
>OTOGA10499_HOG_0033281_3a_Otolemurgarnettii/235-614
-VPNHQGLTPFKLAGVEGNTVMFQ-----------HLIQK-----------RK-HIQWTWGPLTSTLYDLTE
IDSWGE--ELSFLELVVSSNKRE--ARQILEQTPVKELVSLKWNKYGRPYFCMLGALYLLY------MVCFT
TCCIYRPLKFRGS---NRTNSR------DNTILQQKLLQEAYVTHHDMIRLVGELFTVIGAVIILLLEIPDI
F-RVGASRYF-------GQTVLGGP-FHVIIITYASLVLVTMVMRITNTNGEVVPMSLALVLGWCSVMYFAR
GFQMLGPFTIMIQKMIFGDLMRFCWLMAVVILGFASGGTAFYIIFQTED-PTNLGE----------------
---------------FYDYPMALFSTFELFLTIIDAPANYEVNLPFMFGIVNFAFAIIATLLMLNLFIAMMG
DTHWRVAQERDELWRAQVVATTVVLERKMPR-
>BOVIN15323_HOG_0033281_4b_Bostaurus/237-613
-MLNHQGLTPFKLAGVEGNTVMFQ-----------NLVQK-----------QK-YIQWTCGPLTSTLYDLTE
IDSSGE--ELSLLELIVTSKKRE--ARQILDQTPVKELVTLKWKRYGRPYFCVLAAMYLLY------IVCFT
MCCVYRPLKPRTD---NETDPR------DNTIWEQKPLQEAYVTHQDHLRLVGELVSIFGAVIILFIEITDI
F-RVGLSRVF-------GQTILGGP-FHVLFITYSCMVLVTMVMRLTNTSGEVVPMSFALVLGWCSVMYFAR
GFQMLGPFTIMIQKMIFGDLMRFCWLMAVVILGFAS---AFFIIFQTED-PNELGH----------------
---------------FYSYPMALFSTFELFLTIIDGPANYDVDLPFMYSITYAAFAIIAALLMLNLLIAMMG
DTHWRVAHERDELWRAQVVATTVMLEKKLPR-
>MUSPF00878_HOG_0033281_4a_Mustelaputoriusfuro/235-614
-VPNHQGLTPFKLAGVEGNTVMFQ-----------HLMQK-----------RK-HIQWTYGPLTSTLYDLTE
IDSWGE--DVSFLELVVSSKKRE--ARQILEQTPVKQLVSFKWKKYGRRYFYILGALYTLY------MICFT
TCCIYRPLKFRMG---NRTDPR------DNTVLEQKLLQEAYVTQQDKIRLVGELVTVIGAVIILLLEIPDI
F-RVGASRYF-------GQTILGGP-FHVIIIIYACMVLVTMVMRLSNMNGEMVPMSIALVLGWCSVMYFAR
GFQMLGPFSIMIQKMIFGDLMRFCWLMAVVILGFASGGAAFYVIFQTED-PANLGQ----------------
---------------FYDYPMALFSTFELFLTVIDGPANYEVNLPFMFGIVYFAFTIIATLLMLNLFIAMMG
DTHWRVAHERDELWRAQVVATTVMLERKLPR-
>BOVIN15324_HOG_0033281_4a_Bostaurus/235-614
-MLNHQGLTPFKLAGVEGNTVMFQ-----------HLMQK-----------RK-YIQWTCGPLTSTLYDLTE
IDSWGE--DVSFLELVVSSKKRE--ARQILEQTPVKQLVNFKWRKYGRPYFCILGALYVLY------MICFT
MCCIHRPLKARSG---NRTDSR------DITVFQQKLLQEAYVTQQDKIRLVGELMTVIGSAIILFLEIPDI
F-RVGFSRYF-------GQTVLGGP-FHVITITYSFLVLVTMVMRLTNTSGEVVPMSFALVLGWCSVMYFAR
GFQMLGPFTIMIQKMIFGDLLRFCWLMAVVIVGFASGGAAFYIIFQTED-PSALGE----------------
---------------FYDYPMALFSTFELFLTIIDGPANYDVDLPFMYSIVYFAFAIIATLLMINLLVAMMG
DTHWRVAHEQDELWRAQVVATTVMLERKMPR-
>AILME07708_HOG_0033281_4a_Ailuropodamelanoleuca/235-614
-VPNHQGLTPFKLAGVEGNTVMFQ-----------HLMQK-----------RK-HIQWTYGPLTSTLYDLTE
IDSWGE--DVSFLELVVSSKKRE--ARQILEQTPVKQLVSFKWKKYGQRYFYVLGAVYALY------VICFT
ACCVYRPLKLRTG---NRTDPR------DNTVLQQKLLQEAYVTQQDKIRLVGELVTIAGAVIILLLEIPDI
F-RVGASRYF-------GQTVLGGP-FHVIIIIYACMVLVTMVMRLSNMNGEMVPMSIALVLGWCSVMYFAR
GFQMLGPFSIMIQKMIFGDLMRFCWLMAVVILGFASGGAAFYVIFQTED-PANLGQ----------------
---------------FYDYPMALFSTFELFLTVIDGPANYEVNLPFMFGIVYFAFTIIATLLMLNLFIAMMG
DTHWRVAHERDELWRAQVVATTVMLERKLPR-
>TURTR05382_HOG_0033281_4a_Tursiopstruncatus/235-610
-VPNHQGLTPFKLAGVEGNTTMFQ-----------HLMQK-----------RK-HIQWMCGPLTSTLYDLTE
IDSWGE--DVSFLELVVSSKKRE--ARQILEQTPVKQLVSFKWRKYGRPYFCIVGALYVLY------MICFT
MCCIHRPLKPCSG---NRTNSR------DITILQQRLLQEAYVTQQDKIRLAGELMTVFRAVIILFLKIPDI
F-RVGFSPY--------GQTVLGGP-FHVITITYASLVLVTMVMRLSNTNGEVVPMSFALVLGWCSVMYFAR
GFQMLGPFTIMIQKMIFGDLLRFCWLMAVVIVGFAS---AFFIIFQTED-PSNLGQ----------------
---------------FYDYPMALFSTFELFLTIIDGPANYDVNLPYMFSIIYFAFAIIATLLMLNLFVAMMG
DTHWRVAHEQDELWRAQVVATTVMLERKMPR-
>RATNO14980_HOG_0033281_3a_Rattusnorvegicus/228-604
-VPNNQGLTPFKLAGVEGNTVMFQ-----------HLMQK-----------RK-HIQWSLGPLTSSIYDLTE
IDSWGE--DLSFLELVVSSKKKE--ARQILEQTPVKELVSLKWKKYGQPYFCLLGMLYIFY------MICFT
TCCVYRPLKFRDA---NRTHVR------DNTVLEQKPLQEAYVTYQDKVRLVGELVTVIGAVVILLIEIPDI
F-RVGASRYF-------GHTVLGGP-FHVIIITYASLVLLIMVMRLTSMNGEVVPISMALVLGWCSVMYFSR
GFQMLGPFTIMIQKMIFGDLLRFCWLMAMVILGFAS---AFYIIFQTED-PESLGE----------------
---------------FSDYPTAMFSTFELFLTIIDGPANYSVDLPFMYHLTYFAFAIIATLLMLNLFIAMMG
DTHWRVAQERDELWRAQVVATTVMLERKMPR-
>HORSE14870_HOG_0033281_4b_Equuscaballus/235-611
-VPNLQGLTPFKLAGVEGNTVMFQ-----------HLMQK-----------RK-HIQWTCGPLTSTIYDITE
IDSSGD--EQSLLELIVTTKKRE--ARQILDQTPVKELVSLKWKRYGQPYFCMLGAIYLLY------MICFT
MCCIYRPLKPITS---NCTGAE------DIIILQQKLLQEAYLTPKDGIRLVGELVSVVGAVILLLAEIPDI
L-RVGFTCFF-------GQTILGGP-FHVITITYSCMVLVTMVMRLTNTEGEAVPMSFALVLGWCNVMYFAR
GFQMLGPFTIMIQKMIFGDLMRFCWLMAVVILGFAS---AFYIIFQTES-PKELGH----------------
---------------FHDYPMALFSTFELFLTVIDGPANYDVNLPFMYSLTYAAFAIIATLLMLNLLIAMMG
DTHWRVAHERDELWRAQVVATTVMLERKMPR-
>RABIT03901_HOG_0033281_3a_Oryctolaguscuniculus/235-611
-VPNHQGLTPFKLAGVEGNTVMFQ-----------HLMQK-----------RK-HVQWTCGPLTSTLYDLTE
IDSWGE--ELSFLELVVSSKKRE--ARQILEQTPVKELVSFKWKKYGRPYFCVLASLYILY------MICFT
TCCIYRPLKLRDD---NRTDPR------DITILQQKLLQEAYVTHQDNIRLVGELVTVTGAVIILLLEIPDI
F-RVGASRYF-------GQTILGGP-FHVIIITYASLVLLTMVMRLTNMNGEVVPLSFALVLGWCSVMYFAR
GFQMLGPFTIMIQKMIFGDLMRFCWLMAVVILGFAS---AFHITFQTED-PNNLGE----------------
---------------FSDYPTALFSTFELFLTIIDGPANYSVDLPFMYCITYAAFAIIATLLMLNLFIAMMG
DTHWRVAQERDELWRAQVVATTVMLERKMPR-
>CAVPO13923_HOG_0033281_3a_Caviaporcellus/229-605
-IPNYQGLTPFKMAGVEGNTVMFQ-----------HLMQK-----------RK-RIQWSCGPLTSTLYDLTE
IDSWGE--ELSFLELVVSSKKRE--ARQILEQTPVKELVNLKWRKYGRPYFCILGTLYILY------MICFT
MCCVYRPLKFRAD---NRTHSR------DNTILQQKLLQEAYVTYQDYIRLSGELVSVTGAVIILLVEIPDI
L-RVGASRYF-------GQTVLGGP-FHVIIISYASLVLVTMAMRLTNVQGEVVPLSFALVLGWCSVMYFAR
GLQMLGPFTIMIQKMIFGDLMRFCWLMATVILGFAS---AFFIIFQTED-PSSLGE----------------
---------------FSNYPTALFSTFELFLTIIDGPANYSVDLPFMYSITYATFAIIATLLMLNLFIAMMG
DTHWRVAQERDELWRAQVVATTVLLERKMPR-
>PTEVA02528_HOG_0033281_4b_Pteropusvampyrus/235-611
-VPNRQGLTPFKLAGVEGNAVMFQ-----------HLMQK-----------WK-HSQGTFGLVTYTLYDLTE
IDSAGD--EPSLLELIVTTKKRE--ARHILDQTPVKELVSLKWKRYGRPYFCLLGALYVLY------IICFT
MCCVYRPLKPRTD---NRTQPR------DNTLLQQKLLQEAYVTPQDGIRLVGELVTVIGAMIILIFEIPDI
F-RVGFTRFF-------GHTILGGP-FHVLIIAYASLVLVTMAMRLTNTSGEVVPMSFALVLGWCNVMYFAR
GFQMLGPFTIMIQKMIFGDLMRFCWLMAVVILGFTS---AFYIIFQTEN-PDELGH----------------
---------------FYNYPMALFSTFEMFLTIIDGPANYDVDLPFMYSITYAAFAIIATLLMLNLLIAMMG
DTHWRVAHERDELWRAQVVATTVMLERKLPR-
>HORSE14871_HOG_0033281_4a_Equuscaballus/235-611
-VPNHQGLTPFKLAGVEGNTVMFQ-----------HLIQK-----------RK-HIQWTCGPLTSTLYDLTE
IDSWGE--EVSFLELVVSSKKRE--ARQILEQTPVRQLVSFKWKKYGRRYFCLLGALYVLY------MTCFT
MCCVHRPLKFRSV---NRTNSR------DNTILQQKLLQEAYETHQDKIRMVGELVTVVGAVIILLLEIPDI
F-RVGVSRYF-------GQTVLGGP-FHVIIITYAFLVLVTMVMRLCNMNGEVVPMSIALVLGWCSIMYFAR
GFQMLGPFTIMIQKMIFGDLMRFCWLMAVVIVGFAS---AFFVIFQTED-PNNLGQ----------------
---------------FYDYTMALFSTFELFLTLIDGPANYDVNLPFMFSIVYFAFAIIATLLMLNLFIAMMG
DTHWRVAHEQDELWRAQVVATTVMLERKLPR-
>SHEEP15836_HOG_0033281_4a_Ovisaries/236-612
-MLNHQGLTPFKLAGVEGNTVMFQ-----------HLMQK-----------RK-YIQWTCGPLTSTLYDLTE
IDSWGE--DVSFLELVVSSKKRE--ARQILEQTPVKQLVNFKWRKYGRPYFCILGALYVLY------MICFT
MCCIHRPLKARSD---NRTDSR------DITVFQQKLLQEAYVTQQDKIRLVGELMTVLGSAIILFLEIPDI
F-RVGFSRYF-------GQTVLGGP-FHVITITYSFLVLVTMVMRLTNTSGEVVPMSFALVLGWCSVMYFAR
GFQMLGPFTIMIQKMIFGDLLRFCWLMAVVIVGFAS---AFYIIFQTED-PSALGE----------------
---------------FYDYPMALFSTFELFLTIIDGPANYDVDLPFMYSIVYFAFAIIATLLMINLLVAMMG
DTHWRVAHEQDELWRAQVVATTVMLERKMPR-
>FELCA02738_HOG_0033281_4a_Feliscatus/239-615
-VPNHQGLTPFKLAGVEGNTVMFQ-----------HLMQK-----------RK-HIQWTYGPLTSTLYDLTE
IDSWGE--DMSFLELVISSKKRE--ARQILDQTPVKELVSLKWKRYGQRYFHILGALYMLY------MICFT
ACCIYRPLKFRLG---NRTDPR------DNTVLQQKLLQEAYVTQQDKIRLVGELVTIMGAVIILLLEIPDI
F-RVGASRYF-------GQTILGGP-FHVIIITYACMVLVTMVMRLSNMNGEMVPMSIALVLGWCSVMYFAR
GFQMLGPFTIMIQKMIFGDLMRFCWLMAVVILGFAS---AFYVIFQTED-PSNLGQ----------------
---------------FYDYPMALFSTFELFLTVIDGPANYEVNLPFMFGIVYFAFTIIATLLMLNLFIAMMG
DTHWRVAHERDELWRAQVVATTVMLERKLPR-
>Xenopus_laevis_XP_018080421.1/236-615
-IPNNRGLTSLHVAAAEGNTVMFQ-----------HLVQR-----------KK-QIQWTFGPLNSTLYDLSG
IDSWGE--DQSVLELVVASKKKE--ARHILDLTPVKQLVFLKWRSCGRPYFCLLASIYILY------IVTVT
MCCIYRPLEPIPGIGNQTTVTR------NITKLMQKPFNEAYQTYEDELRLVGELISVVGAIIILLLLIPDM
L-RVGATRYF-------GQTVLGGP-FHIIIIIFAIMVLTTLVMRLTSSDGEVVPMSLALVFGWCYVLYFTR
GFQMLGPFTIMIQKMIFGDLLRFCWLMAVVILGFGG---AFYVIFQTED-SSQLGH----------------
---------------FMSYPMSLFSTFELFLTIIDGPANYQVDLPFMYSVMYSAFAIIAALLMLNLLIAMMG
DTHWRVAHERDELWKAQVVATTIMLERKMPK-
>Nanorana_parkeri_XP_018409300.1/236-611
-IPNFMGLTPFKLSASEGNVEMFQ-----------HLLKK-----------RK-QIQWSFGPINSVLYDLSG
IDSRDE--HQSVLELVVSSRKRE--ARHILEMTPVKELVCLKWRSCGRPYFWLLAAIYFLY------MVCVT
VCCTYRPLKSIP----KSNDTR------DAVVMIQQSLSEAYVTYQDQLRLGGELISVIGALVILLLLIPDL
L-RVGATRYF-------GQTVLGGP-FHVIIITFACMVMAVLVMRVTNSSGEVVPMSLALVLGWCYILYFTR
GFQMLGPFTIMIQKMIFGDLLRFCWLMVVVILGFGG---AFYVIFQTQD-SGDLGQ----------------
---------------FMTYPMSLFSTFELFLTIIDGPANYEVDLPFMFSVVYSAFAIVAALLMLNLLIAMMG
DTHWRVSHEGDELWRAQVVATTLMLERKMPK-
>Tarsier_TRPV5/192-568
-XXXXXXXXXXXXXXXXXXXXMFQ-----------HLMQK-----------RK-HIQWTYGPLTSILYDLTE
IDSWGE--ELSFLELVVSSNKRE--ARQILEQTPVKELVSFKWNKYGRPYFCILGALYLLY------MICFT
MCCVYRPLKFRGS---NRTNSR------DNTILQQKLLQEAYVTHQDIIRLVGELVSILGAVIILFLEIPDI
F-RVGASRYF-------GQTILGGP-FHVIIITYAFMVLVTMVMRLTNTNGEVVPMSFALVLGWCSVMYFAR
GFQMLGPFTIMIQKMIFGDLMRFCWLMAVVILGFAS---AFYIIFQTED-PTNLGE----------------
---------------FYDYPMALFSTFELFLTIIDAPANYDVNLPFMFSIVNFAFAIIATLLMLNLFIAMMG
DTHWRVAQERDELWRAQVVATTVMLERKMPR-
>Nanorana_parkeri_XP_018409299.1/223-599
-IANRQGLTPLKLSAVEGNVVMFQ-----------HLIQR-----------KR-QTQWTFGPVTTVLYDMSE
LDTWEG---QSILELIASSNKSQ--AHKILNISPMKELLQKKWQKTGRPYIWILAIVYMLY------MVCVS
LCCANRPIKPRED---NVTDPM------DITLYVQKTLQEAYVTPADHLRLIGEIISVIGACALLLTEVSLV
Y-KAGARCFI-------SHTLWKDP-FHLIRISFSCLILVVLIMRLTNTDGEVVSMSAALVFGWCYVMYFAR
GFQMVGPFTIMIQKMAASDLLKFCWLMAVVVVGYST---ALYIIFQPVN-QTALGA----------------
---------------FYPYMISLESTYQLFLNILNGPANYDVDVPEMYILLYGSFCVIAFLLMFNLLIAMMG
DTQATMAKKKEELWKAQITATTVAMEQRFPKN
>Xenopus_laevis_XP_018080408.1/215-591
-TCNNDGFTPLKMAAMEGNTVLFQ-----------HLVQK-----------RR-HVHWTFGPVTCYLYDLKE
IDTWED--PQSVLDLVVSGKKKE--ARRILDISPVKELVNRKWQRFGRPYFWLLAVVYVLY------MTCVS
LCCVNRPLKPRPD---NATNPR------DITLLVQKSLQEAYNTYDDHVRLAGEMISVSGAIIILLIKVRDL
L-QIRSVRAL-------TQAVHGGP-FTIIIVLFPCLVLVTFILRLTNTDGEVIPMSMALVLGWCYVMYFTR
GFQMLGPFTIMIHKMIFGDLLRFCWLMVVVIFGFAT---AFYIIFQTED-PSQLGH----------------
---------------FYNYFMSLFSTFELFLNVINSPTNYDVDLPLIFFFVYFIFTIIANLLMLNLLIAMMG
DTHWRVAQERDDLWRAQVAATTVMLERKLPL-
>Nanorana_parkeri_XP_018409335.1/206-582
-ILNNQGLTPLKMAAAEGNVTMFQ-----------HLLKK-----------GV-RTFQSMGPTSYMLYDLTE
IDSWGS--SGSVLHLLVTSKKAE--ARRILDISPVKDLLNEKWQRFGRPYFWTLAAVYVLY------MICVS
LCCANRPLKPLQN---RSSNPR------DTTILKQTNLLESNNTTMDELRLVGELISVIGALAMLLLEIPVL
M-STRSIALL-------QDTVSGGL-FHFILVLFSCSVLLTLALRLTNSDGEVIPMSLALVFGWCFAMYFAR
GFQMLGPFTVMIHKIIFGDLLRFFWLMMVVIIGFGT---ALYVVFQTED-PNAMGI----------------
---------------FYSYAMSIYSTYQLFINVINSPANYTVDLPVMYGVVYFPFTLISNLLMLNLLIAMMG
DTHWRVAQERDELWRAQLAATTVMLESKLPL-
>Xenopus_laevis_NP_001082336.1/189-565
-IPNHDGLTPLKLAALEGNITMFQ-----------YLMQK-----------GV-HKVPSLGPISYTLYDMTE
IDSWGS--PCSVLHLLVSSRKSE--ARKILDISPVKELVNEKWQNFGRPYFLILGAIYVLY------MICVS
LCCANRRLRPLWK---NSTNPR------DITVLTEAPLLESYNYPMDELHLVGELITIIGALAMLLLEIPVL
M-SAQRISFF-------KDPVSGGP-FHLILVLYSCMVLACLALRLTDSDGEIIPMSLALVLGWCYTMYFAR
GFQMLGPFTVMIHKIMFGDLLRFFWLMMVVIIGFGT---ALFVIFQTED-PSQMGI----------------
---------------FYSYPMSLYSTYQLFINVINSPANYDVDFPPMFSVIYFPFTLISNLLMLNLLIAMMA
DTHWRVAQERDELWRAQLAAITVMLEGKFPK-
>Nanorana_parkeri_XP_018409298.1/214-590
-INNDNGLTPLKMAALEGNTVMFQ-----------HIVQK-----------RR-QLQWTFGPISCYLYDLTE
IDTWGD--PKSVLDLVVSAKKRE--ARRILDLSPVNQLVNRKWQRFGRPYFWTLSALYVLY------MICVS
LCCANRPLKPRTD---NITNPR------DITILVQVPLGEAYLTSGDHLRLAGEILSVIGAIIILLFKIPDL
F-QIREPKYL-------AQAVQGGP-FTLIIILFPCLVLVTLILRMTNTDGEVVPMSILLVLGWCYVMYFAR
GFQMLGPFTIMIHKMIFGDLLRFCWLMVVVIFGFAT---AFYIIFQTED-PSQLGH----------------
---------------FYNYLMSLFSTFELFLNVINSPTNYAVDLPYIFHVVYFAFTIIANLLMLNLLIAMMG
DTHWRVAQDRDELWRAQVAATTVMLERKLPR-
>XENTR18186_HOG_0033281_10a_Xenopustropicalis/72-445
-TCNNDGLTPFKMAAVEGNTVLFQ-----------HLVQK-----------RR-HVHWTFGPITCYLYDLNE
IDTWED--AQSVLDLVVSEKNKE--VNRLSLTEPDRLLAIINWHIIS-------GVQFALHSVNKWGAVCLT
QCRIIELKQLEYR---GKSDPR------TLTIRISAP-QESYLTYDDHVRLAGEMISVSGAIVILLLKVPDL
L-QIRSVRSL-------TQAVHGGP-FTLIIVVFPCLVLVVFIMRLTNTDGEVIPMSMALVLGWCYVMYFAR
GFQMLGPFTIMINKVSF--LERLGFLLGLYAMGLNT--AAFYTIFQTVD-QTQFGY----------------
---------------FYSYLMSLFSTYELFLNVINSPTNYDVDLPIIFFVVYVIFTIIANLLMLNILIAMMG
DTYWRVAQERDELWRAQVAATTVMLEKKLPL-
>Xenopus_laevis_XP_018080412.1/269-645
-IPNKQGLTPLKLAAAEGNITMFQ-----------HLVQK-----------QR-KAQWAFGPVTTMLYDVSE
IDSWKT--DQSVLEVIATARKSQ--PFNILNCQPSKELLKKKWKRCGRPYLWSLAALYILY------MICVS
LCCANRPLKPRLD---NATDPR------DITLYIQKTLEESYITEEDHLRLVGEIITVIGAIVLLLLEISQV
L-RVGLKFFA-------CHQMWENP-LHVMRISFSFLVLVTLVLRLTNTDGEVIPMSMALVSGWCYIMYFAQ
GFQMLGPFTIIIQKMAASDLLKFCWLMAVVICGYSM---AFYIVFQTVD-PVALGA----------------
---------------FTPFPVSLVSTYQLFLNILNGPANYDVDLPFMYIVLYSSFCVIAFLLMFNLLIAMMG
DTQAAMAKQKDELWRAQIAGTTVMMEHRIPK-
>XENTR18187_HOG_0033281_10b_Xenopustropicalis/200-580
-MVNHQGLTPLKLAAAEGNVMMFQ-----------YLMQK-----------GV-RKVPSMGPLYYTLYDMTE
IDSWGS--PCSVLHLLVSSRKSE--ARKILDVSPVKELVNEKWQSFGRPYFLLLGAIYVLY------MICVS
LCCANRRLVPITG---NATNPR------DITLLKQAPLLESSLILWIMVHMIGVIYQTLGIIKILSCILPNV
FDNMPQNRYYEILA---SHACISPPCFY--RVLYSCMVLATLALRLTDSDGEIIPMSLALVFGWCYIMFFAR
GFQMTGPFTVMIHKIIFGDVLRFFWLMMVVILGFGT---ALFVVFQTED-PTQMGV----------------
---------------FYNYPMSLYSTYQLLINVINSPANYAVNLPPMYSIVYFPFTLIANLMMMNMLIGMMG
DTHWRVAQERDELWRAQLAAITIMLEGKFPK-
>Sea_lamprey_ENSPMAG00000008331/75-449
-VQNHDGLTPIKMAAANGNTVMFQ-----------NLVTR-----------RR-AVQWVFGSVTSSIYDLSG
IDSWDD--EQSVIELIASSRRRE--ARRILDITPVKELVSLKWSLYGRRYFWLWALIYMCY------IVIFT
LCCIYRPLELYADY--NASSATLQPPSLGDFVMVQRPLAACYDSYDDFLRLSGEIVVVVGAVMMLVFEVRDM
I-RTGVKRYF-------GSTVTGGP-FHIIMICYSCLVMLLLLMRLTNTHGEYVPMAVALVLGWCNTMFFAR
GFEMLGPFTIMIQKMLFGDLLRFCWLMLMVLLGYAS---AFHICFQLLR-REDFLH----------------
---------------FAGFETVLFTMFQLFLGLLDIPIPYDKQVPIIIKLVYVSYMIFAFLLMVNLLIAMMG
DTHWRVAHERDELWRAQVRVVSV---------
>Japanese_Lamprey_JL9649/103-479
-IQNAQGFSPLKLAAAEGNLAMFN-----------HLMQK-----------RK-NIYWNCGPVRSAIYDLTD
IDTWGD--KNSILEIITSSKNKE--ARNLIGMTPIKELLHHKWKVYGFKYFLIWTVLYIFY------ILIFT
VCCIMRPLQHRVRRI-NQGAAH-WG-------LNHKLLQQAARSQECLSQISREIITVLGAIAIFITEILYL
M-KNGPKKYF-------GNTVTGGP-FHAIMMCYSVLVLVIVVLRVLTNDVEVIFMSIALILGWCNIMYFAR
GFSMLGPFTIMIQKMLFGDLLRFIMFLIIVLLGFSA---AFHVAFDSLD-SNIFIY----------------
---------------FRNYPTTLFTLSQLMMGLKDLPIPNNMNLPAIIIVLYLAYMVFAYLLLLNLLIAMMG
DTHFRVANERVELWKAQIAATTVLLESRVPR-
>Latimeria_chalumnae_XP_014347806.1/134-508
-IENNEGLTPLKLAASQGDPAMFN-----------YLVQR-----------QK-KTYWTMGTISYCVYDLTN
IDTWGD--HKSVLDIITSSKKSD--VHKLVDAKPVKELLNQKWRSFGYKYFIIWMCSYILY------IVIFT
AVSLYRPLKPVPK-----------EKSDNVTIMQQKTLVESYLTTNDYVRLVGELITIIGAMVILISEVPYL
F-RIGIRNYI-------GNTSIGGP-FPLLMVGYSLLVFIAVVLRILGNGKESIPLSVALIIGWCNTIYFAR
GFKMLGQFSIMIQKIIFGDLLQWCCLLFISIIGFTS---AFYVMFQTLD-LNNYLH----------------
---------------FKDFPRTMYTIVELTMGLVDLPVPIDKPTPPIIYIVYSVYMIFAYLLMLNLLIAMMD
DTYWRIAQEREELWKVQIAATILLLERRVPR-
>GADMO18626_HOG_0033281_Gadusmorhua/219-589
-VPNYKELTPFKLAAKEGNVVAFQ-----------HLVNK-----------RR-VLQWSLGPLTSNLYDLSE
IDSWAD--DLSVLELIVGSPQRE--ARRILEVTPVRQLVSLKWNLYGKHYFRLLLVLYLLY------IGTFT
LCCVFRPLKDTPE---NYTTSE-----MDKTIRVQKTLSESYVTYEDSLRLAGEILSVLGAILILLLEIPDI
L-RVGAKRYF-------GQTAL--------XISYACLVVLLCVARASELGGEDVLMALCLVLGWSNVMFFAR
GFEMLGPYVIMIQKIIFGDLTKFMWLSFIVLIGFST---SLWMVYMTQD-PESIPA----------------
---------------YRSFPITLFSQFELSVGLIDLPVDHTFYTPPIVHVLHCTFSVVSYILLLNLLIAMMS
DTHWRVAQERDELWRTQVVATTLMLERRLPR-
>Whale_shark_XM_020523984/166-539
-ITNKDGLTPMKLSAFEGDVAMFS-----------HFMKK-----------RK-QIYWAFGPVSSTLYDLTG
IDTWGD--ELSVLDILCSSKKKE--ARKLLKITPVKEVLHHKWTNYGFKYFLLWTALYFLY------TIIFT
VCCVYRPLTPAGP------------DGDNITIMVPKPLSEAYASAEDFARLAGEILTVVGAVLILVTEIPRL
I-HIGPAKYF-------GNTVTGGP-FHITMIVYACFVLITMILRVLNHEWETVIMAYALISAWCNVLYFAR
GFKLLGPLCIMIQKMIFGDLMRFCYVLIIVIIGFGA---GFDVHFQALD-PNTYLY----------------
---------------FRDFTITIFTLFQLMMGLTELPGPPDIKIPDIIIVLYMVYMCFGFVLLLNLFIALMG
DTHYRVVSERKSLWKAQIAATTLLLERRLPA-
>X_tropicalis_ENSXETG00000022857/189-565
-ITNNDGMTPFKLAAQQGDVQMFE-----------YFIKK-----------RR-HTILSFGPLGSTLYDLTG
IDSWDD--RLSVIDIICTSNNNA--ARNLLEITPLKELLHYKWTAFGYKYFLLCTIFYIMY------TVILT
LCCLYRPIM-------YIGTKK--YTGKHITITIAEILQEAYQTRNDYLRLSGEIIVVVGGILCLVSEILQF
V-RKGTKHFF-------GNTVTGGP-FHVILLLYACFIIAVVILRFLSSDGETIMMSLALISAWCNVIYFAR
GFRLLGPLCIMIQKMVLGDLLKFCILLIAVLIGFAA---AFNVHFQAMN-TTAVPS----------------
---------------FNGFPDITFTLFQLMMGLDSLPLPANIVMPKMILVLYIVYMFFGFVLLVNLLIALMT
HTHFRVTNDRTTLWRAQVAATTIMLERSIPC-
>Kryptolebias_marmoratus_XP_017270869.1/237-614
-VPNYRGLTPFKLAAKEGNIVAFQ-----------HLVNK-----------RR-VVQWSLGPLTSHLYDLTE
IDSWAD--NMSVLELIVGSPKRE--ARGILEVTPVRQLVSLKWNLYGKHYFRLLLLLYLLY------IGTFT
LCCVFRPLKDADR---NYTESD-----YDKTIRVQKTLNESYVTHEDSLRLAGEIISVLGAIVILVLEIPDI
L-RVGAKRYF-------GQTALGGP-FHVILISHASLVVLLCVFRPCGVQGEAEVMAVSLVLGWCNVMFFAR
GFEMLGPYVIMIQKIIFGDLTKFMWLTVIVLIGFST---SLWMVYMTQD-PESLPA----------------
---------------YRSFPITLFSQFELSVGLIDLPVDHTFRTPPIVHVLHIAFSVVSYILLLNLLIAMMS
DTHWRVAQERDELWRTQVVATTLMLERRLPR-
>Cyprinodon_variegatus_XP_015226291.1/237-614
-VPNNRGLTPFKLAAKEGNIVVFQ-----------HLVNK-----------RR-VVQWSLGPLSSHLYDLTE
IDSWAD--SMSVLEVIVGSQKRE--ARGILEVTPVRQLVSLKWNLYGKHYFRLLLFLYLLY------IVTFT
LCCVFRPLKDADG---NYTETD-----LDKTIRVQKTLNDSYVTYGDSVRLAGEVISVLGALLILVLEIPDI
L-RVGAKRYF-------GQTALGGP-FHVILISYACLVVLLCVFRTCEVQGEAEVMALCLVLGWCNVMFFAR
GFEMLGPYVIMIQKIIFGDLTKFMWLSFIVLIGFST---SLWIVYMTQD-PNSLPA----------------
---------------YNSFPITLFSQFELSVGLIDLPVDHTFITPPIVHVLHASFSVVSYILLLNLLIAMMS
DTHWRVAQERDELWRTQVVATTLMLERRLPR-
>Elephant_shark_XM_007888808/235-611
-ILNRDGLSPLKLAAAEGNLQMFE-----------HLVKK-----------QTCGMEPFVRHRTSTYYNLSE
IDSWDG--DCSVLDLVISSHKTQ--ALKLLQVAPVQQLISLKWDKFGKCYFRLLSCTYLAY------IIIFT
CCCVFRPLQLRPD---NATDDR------DTTIYVEKPLRESYQTPGDYVRLVGELISLFGAIAILVIETHDI
L-RYGPKKYF-------GKSVLGGP-FHVINVSMAVLVLLVVLLRLAGVVGQPEPMSLAVVLAWCNLMYFAR
GFQLLGPFSVMIQKIIFQIILPYLLLMFVVLFAFTC---GIYLSFQE-D-PDKWER----------------
---------------FSDFSTTLFNIFMLFFGLVNMPLNGKMQKPDMAQLLYTAYTLLAFALMVFLIIHVMS
ELIRRLIRERDEIWRGQVAATTLLLERRLPR-
>Larimichthys_crocea_XP_010741749.1/237-614
-VPNYRGLTPFKLAAKEGNIVAFQ-----------HLVNK-----------RR-LVQWSLGPLTSNLYDLTE
IDSWAD--NMSVLELIVGSHQRE--ARGILEVTPVRQLVSLKWNLYGKHYFRLLLLLYLLY------IGTFT
LCCAYRPLKDAPE---NYTKSD-----MDKTIRVQKSLNESYVTHEDNLRLAGEIISVLGALVILLLEIPDI
L-RVGAKRYF-------GQTALGGP-FHVILIGYACLVVLLCVFRACEVQGEAVVMAVCLVLGWCNVMFFAR
GFEMLGPYVIMIQKIIFGDLTKFMWLSFIVLIGFST---SLWMVYMTQE-PESVPA----------------
---------------YRSFPITLFSQFELSVGLIDLPVDHTIATPPIVHVLHCAFSVVSYILLLNLLIAMMS
DTHWRVAQERDELWRTQVVATTLMLERRLPR-
>LEPOC10382_HOG_0033281_Lepisosteusoculatus/237-615
-LPNFRGLTPFKLAAKEGNVVMFQ-----------HMVSK-----------RR-SLQWSLGPLSSYLYDLSE
IDSWSD--DCSVLELVVCSSKRE--ARRILDVSPVRQLVSLKWNLYGKHYFRFLLLLYLLY------IGTFT
LCCTFRPLKPIPE---NYSLEH-----TDITIFVQKTLEESYISYEDHLRLVGEIISVVGALVILLLEIPDI
L-RVGAKRYF-------GQTVLGGP-FHVILITYACLVLVLLILRLSSSEGEAVVMALSLVLGWCNVMYFAR
GFEMLGPYVIMIQKIIFGDLTKFIWLSVLVLVGFST---ALWMTYMTFDYTQGIPS----------------
---------------YKSFPVSLFSQFELSMGMIDLPVDQTVPTPPIVHILHIMFSVVSCLLLLNLLIAMMS
DTHWRVAQERDELWRAQVVATTIMLERRLPR-
>Latimeria_chalumnae_XP_006002548.1/283-645
-ITNKKGFTPLKLAAHEGDIIMFN-----------HFMKK-----------RK-QVYWAFGPVTSTLYELTG
IDTWGD--ELSVLDIICSSKKKG--ARKLMEVTPLKELLHHKWTHHGYKYFLLWTVLYVLY------TIIFT
VCCIYRPLRPAGP------------DGDNISMMVLKPLNEAYSTKEDFVRMAGEILTVLGAFLILLTEIPRL
V-HIGPIKYF-------GNTVTGGP-FHVIMMVYASFIVITVVLRLIGHNGETITMSFALISAWCNVIYFAR
GFKLLGPLCIMIQKMIFGDLMRFCSILIIVIIGFGA---AFDVHFQALN-PTIFPY----------------
---------------FKDFPITIFTLFQLMMGLTNLAGPPDVTVPDIIIILYMVYMFFAFILLLNILIALMG
DTHYRVAYERKSLWKAQV-----------PA-
>Fundulus_heteroclitus_XP_012730583.1/237-614
-VPNNRGLTPFKLAAKEGNIVVFQ-----------HLVNK-----------RR-VVQWSLGPLSSHLYDLTE
IDSWAD--NMSVLEVIVGGQKRE--ARGILEVTPVRQLVSLKWNLYGKHYFRLLLFLYLLY------IGTFT
LCCVFRPLKDAER---NYTDED-----LDKTVRVQKTLNESYVTYGDSLRLAGEIISVLGAILILVLEIPDI
L-RVGAKRYF-------GQTALGGP-FHVILISYASLVVLLCVFRACEVHGEAEVMALCLVLGWCNVMFFAR
GFEMLGPYVIMIQKIIFGDLTKFMWLSFIVLIGFST---SLWMVYMTQY-PGSLPA----------------
---------------YTSFPITLFSQFELSVGLIDLPVDHSFITPPIVHVLHVSFSVVSYILLLNLLIAMMS
DTHWRVAQERDELWRTQVVATTLMLERRLPR-
>Lates_calcarifer_XP_018538209.1/237-614
-VPNYRGLTPFKLAAKEGNTVAFQ-----------HLVNK-----------RR-IVQWSLGPLTSNLYDLTE
IDSWAD--DMSVLEIIVGSHRRE--ARGILEVTPVRQLVSLKWNLYGKYYFRLLLFLYLLY------IGVFT
LCCVFRPLKDAPE---NYTQSD-----MDKTIRVQKTLNESYMTYEDNLRLAGEVISVLGAFAILFLEIPDI
L-RVGARRYF-------GQTALGGP-FHVILISYACLVVLLCVFRACEVQGEAVVMAVCLVLGWCNVMFFAR
GFEMLGPYVIMIQKIIFGDLTKFMWLIVIVLIGFST---SLWMVYMTQA-PDTIPA----------------
---------------YRSFPISLFSQFELSVGLIDLPVDHTVFTPPIVHVIHCAFSVVSYILLLNLLIAMMS
DTHWRVGQERDELWRTQVVATTLMLERRLPR-
>TAKRU07416_HOG_0033281_1b_Takifugurubripes/237-614
-VPNSRGLTPFKLAAKEGNRVAFQ-----------HLVNK-----------RR-VVQWSLGPLTSYLYDLTE
IDSWAD--GMSVLELIVASQQKE--ARGILELTPVMQLVSLKWNLYGKHYFRLLLLLYLLY------IGTFT
LCCTYRPLKDISE---NYTKSE-----LDHTIRVQKTLQESYVTREDSLRLVGEVISVLGALVILLLEIPDI
I-RVGAKRYF-------GQTALGGP-FHVILISYASLVVLLCVFRACEVQGEAVVMALSLVLGWSNVMFFAR
GFEMLGPYVIMIQKIIFGDLTKFMWLSFIVLIGYST---ALWVVYMTQD-PDSMPS----------------
---------------FRSFPITLFSEFELSVGLIDLPVDHRIMTPPIVHVLHCTFSLVSYILLLNLLIAMMS
DTHWRVAQERDELWRIQVVATTLMLERRLPR-
>GASAC13598_HOG_0033281_Gasterosteusaculeatus/238-615
-VPNYRGLTPFKLAAKEGNVVAFQ-----------HLVNK-----------RR-VVQWSLGPLTSNLYDLTE
IDSWAD--NQSVLELIVCGHRKE--ARKILELTPVRQLVSLKWNLYGKHYFRLLLLLYLLY------IGTFT
LCCQYRPLKDAPE---NYTQSD-----IDKTIRVQKTLKESYVTHEDNLRLVGEIISILGAFAILLLEIPDI
L-RVGAKRYF-------GQTALGGP-FHFILISYACLVVLLFVFRVCEVQGETVVMAVCLLLGWCNVMFFAR
GFEMLGPYVIMIQKVIFGDLTKFMWLSFIVLIGFST---SLWTVYMTQE-VDSIPA----------------
---------------YRSFPIALFSLFQLSVGLIDMPVDQTIITPPIVYVLHCTFSLVSYLLLLNLLIAMMS
DTHWRVAQERDELWRTQVVATTLMLERRLPR-
>ORYLA05838_HOG_0033281_Oryziaslatipes/237-614
-VTNYRGLTPFKLAAKEGNTVVFQ-----------HLVNK-----------RR-VIQWSLGPLSSHLYDLTE
IDSRAD--NTSVLELIVASPRRE--ARGVLEVTPVRQLVSLKWNLYGKHYFRLLLFLYILY------IGCFT
LCCVFRPLKDIPE---NYTKSD-----SDYTIKIQKTLKESYVTYSDSLRLVGEVISVLGAVLILFLEIPDM
I-RVGAKRYF-------GQTALGGP-FHVILISYASLVVLLCVFRLCEVQGEAEVMALCLVLGWCNVMFFAR
GFEMLGPYVIMIQKIIFGDLTKFMWLSLIVLIGFST---SLWMVYMTQD-PSSLPM----------------
---------------YRSFPITLFSEFELSLGMIDLPVDHTLKTPSIVHVVHVAFTFVCSTLLINLLIAMIS
DTIWRVGQERDELWRTQVVATTLMLERRLPL-
>Clupea_harengus_XP_012688915.1/237-614
-VPNYRGITPFKLAAKEGNVVAFQ-----------HLVNR-----------RR-IVQWSLGPLTSNLYDLTE
IDSWSD--ELSVLELIAGSQRRE--ARRILEVTPVRQLVSLKWNLYGKHYFRLLLLFYLLY------IGTFT
LCCVHRPLKDIPE---NYTLPE-----NDKTIKIPKTLEESYLTYKDRLRLAGEIISVLGALIILLLEIPDI
L-RVGAKRYF-------GQTALGGP-FHVILIGYASLVVILCVLRATETPGESVLMAICLVLGWSNVMYFAR
GFQMLGPYVIMIQKIIFGDLTKFMWLSFIVLMGFST---ALWMVYMTQE-PFSLPA----------------
---------------YSSFPITLFSQFELSVGLIDLPVEHELLTPAIVHVLHCCFSVVSYILLLNLLIAMMS
DTHWRVAQERDELWRTQVVATTLMLERRLPR-
>Notothenia_coriiceps_XP_010786742.1/237-614
-VPNYRGLTPFKLAAREGNTVAFQ-----------HLVNK-----------RR-VVQWSLGPLTSNLYDLSE
IDSWAD--NMSVLELIVGSHQRE--GRRILELTPVRQLVSLKWNLYGKHYFRLLLLLYLLY------IGTFT
LCCAYRPLKDAPE---NYSNSE-----MDKTIRVQKTLQESYVTHEDNVRLAGEIISLLGAFVILVLEIPDI
L-RVGAKRYF-------GQTALGGP-FHVILISYACLVVLLCVFRACEVQGEDVVMSVCLVLGWSNVMFFAR
GFEMLGPYVIMIQKIIFGDLTKFMWLSFIVLIGFSS---SLWMVYMTQE-PDSIPS----------------
---------------YRSFPITLFSQFELSVGLIDLPVDHTITTPPIVHVLHCTFSVVSYILLLNLLIAMMS
DTHWRVAQERDELWRTQVVATTLMLERKLPR-
>XIPMA16621_HOG_0033281_Xiphophorusmaculatus/231-608
-VPNNRGLTPFKLAAKEGNIVVFQ-----------HLVNK-----------RR-VLQWSLGPLSSHLYDLTG
IDSWAD--NMSVLEVIVGSQKRE--ARGILEVTPVKQLVSMKWNLYGKHYLRLLLALYLLY------ILTFT
VCCMCRPLKDAER---NYTDTD-----LDKTIRVQKTFNESYVTYGDSLRLAGEVISVLGAILILLLEIPDI
L-RVGAKRYF-------GQTALGGP-FHVILISYAALVVLLCVFRACEVHREREVMALCLVLGWCNVMFFAR
GFEMLGPYVIMIQKVIFGDLTKFMWLSAIVLVGFST---ALWTVYMTQV-PGSIPA----------------
---------------YTSFPITLFSLFELSVGLIDLPVDHTFTTPPIIHVLHFCFSVFCYTLLINLLIAMMS
DTHWRVAQERDELWRTQVVATTLMLERRLPR-
>Hippocampus_comes_XP_019724545.1/237-614
-VPNSRGLTPFKLAAKEGNSVAFQ-----------HLVNK-----------RR-LVQWGLGPLTSHLYDLSE
IDSWAD--NMSVLELIVGSPQKE--ARRILEVTPVRQLVSLKWNLYGKHYFRLLMVFYLLY------IGMFT
LCCIFRPLKDAPE---NYTISD-----MDKTIRVQKTLRESYVTHADTLRLVGEIISVLGALVILLLEIPDI
L-RMGAKRYF-------GQTALGGP-FHVILVSYACLVVLLCVFRACSVQGEAEVMAVCLVLGWTNVMFFAR
GFEMLGPYVIMIQKIIFGDLTKFMWLSVIVLLGFSA---SLWMVYMTQE-PDTIPA----------------
---------------YRSFPITLFSQFELSVGLIDLPVDHTFSTPPIVHVLHCAFSVVSYILLLNLLIAMMS
DTHWRVAQERDELWRTQVVATTLMLERRLPR-
>Nanorana_parkeri_XP_018413282.1/209-581
-ITNKNGLTPLKLAAQEGDVLMFN-----------YFMEK-----------KK-HVYWTFGPLKSTLYDLTG
IDSWND--KLSVIDIICTCNNNS--ALNLLAITPLKELLQYKWSTFGYKYFLLCTFLYILY------TIILT
LCCLYRPLMEETA---DGEKRK----------IITRPFYDSYKTQNDYVRLSGEIIVILGGILILLIEVAQL
I-RKGPKRFF-------GNTVRGGP-FHIIMFLHACFIIAVITTRLLHNEGETIAMSLALISGWCNVIYFAR
GFRLLGPLCIMIQKMIMHDLMRFCVILFTVLIGFAA---AMNVHFQAMN-VTVFPA----------------
---------------FRDFSITLFTLLQLMMGLDNLPVPPNVTMPKIISTLYLVYMFFAFVLLLNLLIALMT
DTHFRVNSERTRLWHAQVAATTVMLERIVPS-
>Maylandia_zebra_XP_004550805.1/237-614
-VPNSRGLTPFKLAAKEGNTVIFQ-----------HLVNK-----------RR-VVQWSLGPLTSHLYDLSE
IDSWAD--SMSVLEVIVASQQKE--ARKILEVTPVRQLVSLKWNLYGKHYFRFLLFLYLLY------IGTFT
MCCMFRPLKNAPE---NYTTSD-----ADKTVWVQKTLKESYTTHGDNVRLAGEIISVIGAFVILVLEIPDI
L-RVGAKRYF-------GQTALGGP-FHVILISYACLVVLLCVFRACEVQREAEVMAVCLVLGWCNVMFFAR
GFEMLGPYVITIQKIIFGDLTKFMWLISIVLFAFST---SLWIVYMTQE-VDSLPA----------------
---------------YRSYPISLFSQFELSVGLIDLPVDHTIPIPAIVHVLHCTSSLVSHILLLNLLTAMMS
DTQWRVGQERDELWRTQVVATTLMLERRLPR-
>Haplochromis_burtoni_XP_005925341.1/237-614
-VPNSRGLTPFKLAAKEGNTVIFQ-----------HLVNK-----------RR-VVQWSLGPLTSHLYDLSE
IDSWAD--SMSVLEVIVASQQKE--ARKILEVTPVRQLVSLKWNLYGKHYFRFLLFLYLLY------IGTFT
MCCMFRPLKNAPE---NYTTSD-----ADKTVWVQKTLKESYTTHGDNVRLAGEIISVIGAFVILVLEIPDI
L-RVGAKRYF-------GQTALGGP-FHVILISYACLVVLLCVFRACEVQREAEVMAVCLVLGWCNVMFFAR
GFEMLGPYVITIQKIIFGDLTKFMWLISIVLFAFST---SLWIVYMTQE-VDSLPA----------------
---------------YRSYPISLFSQFELSVGLIDLPVDHTIPIPAIVHVLHCTSSLVSHILLLNLLTAMMS
DTQWRVGQERDELWRTQVVATTLMLERRLPR-
>Neolamprologus_brichardi_XP_006802978.1/237-614
-VPNSRGLTPFKLAAKEGNTVVFQ-----------HLVNK-----------RR-VVQWSLGPLTSHLYDLSE
IDSWAD--SMSVLEVIVASQQKE--ARKILEVTPVRQLVSLKWNLYGKHYFRFLLFLYLLY------IGTFT
MCCMFRPLKNAPE---NYTTSD-----ADKTVWVQKTLKESYTTHGDNVRLAGEIISVIGAFVILVLEIPDI
L-RVGAKRYF-------GQTALGGP-FHVILISYACLVVLLCVFRACEVQREAEVMAVCLVLGWCNVMFFAR
GFEMLGPYVITIQKIIFGDLTKFMWLISIVLFAFST---SLWIVYMTQE-VDSLPS----------------
---------------YRSYPVSLFSQFELSVGLIDLPVDHTIPIPAIVHVLHCTSSLVSHILLLNLLTAMMS
DTQWRVGQERDELWRTQVVATTLMLERRLPR-
>TETNG13092_HOG_0033281_1a_Tetraodonnigroviridis/237-614
-VPNSRGLTPFKLAAKEGNSVAFQ-----------HLVNK-----------RR-LVQWSLGPLTSYLYDLTE
IDSWAD--NMSVLEIIVASQQKE--ARGILELTPVRQLVSLKWNLYGKHYFRLLLFLYLLY------IGTFT
LCCIFRPLKDISE---NYTRTD-----MDQTIRIQKTLQENYVTYGDRLRLVGEVISVLGALVILVLEIPDI
I-RVGAKRYF-------GQTALGGP-FHVILISYACLVVLLCVFRACEVHGETVLMALCLVLGWCNVMFFAR
GFEMLGPYVIMIQKIIFGDLTKFMWLSFIVLIGSST---ALWVVYMTQD-PNALPA----------------
---------------YRSFPITLFSQFELSVGLIDLPVDHTITTPPIIHVLHFTFSMVSCILLLNLLIAMMS
DTHWRVAQERDELWRIQVVATTLMLERRLPR-
>Pundamilia_nyererei_XP_005732007.1/237-614
-VPNSRGLTPFKLAAKEGNTVIFQ-----------HLVNK-----------RR-VVQWSLGPLTSHLYDLSE
IDSWAD--SMSVLEVIVASQQKE--ARKILEVTPVRQLVSLKWNLYGKHYFRFLLFLYLLY------IGTFT
MCCMFRPLKNAPE---NYTTSD-----ADKTVWVQKTLKESYTTHGDNVRLAGEIISVIGAFVILVLEIPDI
L-RVGAKRYF-------GQTALGGP-FHVILISYACLVVLLCVFRACEVQREAEVMAVCLVLGWCNVMFFAR
GFEMLGPYVITIQKIIFGDLTKFMWLISIVLFAFST---SLWIVYMTQE-VDSLPA----------------
---------------YRSYPISLFSQFELSVGLIDLPVDHTIPIPAIVHVLHCTSSLVSHILLLNLLTAMMS
DTQWRVGQERDELWRTQVVATTLMLERRLPR-
>ORENI04954_HOG_0033281_Oreochromisniloticus/237-614
-VPNSRGLTPFKLAAKEGNIVIFQ-----------HLVNK-----------RR-VVQWSLGPLTSHLYDLSE
IDSWAD--SMSVLEVIVASQQKE--ARKILEVTPVRQLVSLKWNLYGKHYFRFLLFLYLLY------IGTFT
LCCMFRPLKKAPE---NYTTSD-----ADKTVWVQKTLKESYTTHGDNVRLAGEIISVIGAFVILVLEIPDI
L-RVGAKRYF-------GQTALGGP-FHVILISYACLVVLLLVFRVCEVQREAEVMAVCLVLGWCNVMFFAR
GFEMLGPYVITIQKIIFGDLTKFMWLISIVLFAFST---SLWIVYMTQE-VDSLPA----------------
---------------YHSYPISLFSQFELSVGLIDLPVDHTIPIPAIVYVLHCTSSLVSHILLLNLLTAMMS
DTQWRVGQERDELWRTQVVATTLMLERRLPR-
>Elephant_shark_XM_007889845/175-549
-IVNNDGYTPLKLAAAEGDFEMFN-----------NLVQK-----------QK-KIYWTMGTICYCIYDLTN
IDTWGD--QTSVLDIITTSRNSE--VRKLVDSKPVKELLHQKWNLFGHKYFLIWMFSYILY------VIIVT
VSSLYRPLKLIPA-----------DQSDNLTIKTQKTFTESYQTSEDYLRLVGELICVIGALVILLSEIPYL
Y-KIGPKNYL-------GNTSIGGP-FPLLLVCYSLLIAVAVILRVLGDSGEAVPLSLALVIGWCNTIYFAR
GFKMLGQFSIMIQKIIFGDFMQWCSLVFICITGFTS---AFYVMFQTLD-LKKYPY----------------
---------------FKDFAMTMYTTVELMMGLIDLPIPYDTPTPSTIYIGYVLYMIFVYLLLLNLLIAMMD
DTYWRIAYEREELWKVQIAATILLLERRLPS-
>POEFO05368_HOG_0033281_Poeciliaformosa/239-616
-VPNNRGLTPFKLAAKEGNIVVFQ-----------HLVNK-----------RR-VVQWSLGPLSSHLYDLTE
IDSWAD--TMSVLEVIVGSQKRE--ARRILEVTPVRQLVRLKWNLYGKYYLRLLLLLYLLY------IGTFT
LSCIFRPLKDADR---NYTDTD-----LDKTIRVQKTLNESYVTYGDSLRLAGEVISVLGAILILVLEIPDI
L-RVGAKRYF-------GQTALGGP-FHVILISYATLVVLLCVFRACEVHGEREVMAVCLLLGWCNVMFFAR
GFEMLGPYVIMIQKIIFGDLTKFMWLSVIILIGFST---SLWMVYMTQD-PSSIPQ----------------
---------------YTSYPITLFSVFELSVGLIDLPVDHTFITPPIVHVLHVCLSIVCYMLLSNVLIAMMS
DTQWRVAQERDELWRTQVVATTLMLERRLPR-
>Ictalurus_punctatus_XP_017334756.1/237-614
-VPNYRGLTPFKLAAKKGNVVAFQ-----------HIVNR-----------RR-IVQWSLGSLNSYLYDLAE
IDSRTD--DISVLELIVSSQKRK--ARKILELTPVQQIINLKWNLYGKFYFRLLLLVYLLY------IGTFT
LCCMHRPLKHIPE---NYTKAA-----NDPTTMIQKTLKESYVSYADHLRLGGELISVIGAIIILLLEIPDI
L-RVGAKRYF-------GQTALGGP-FHVTLIAYAVLVVSLCVLRLTEMPGETGVMASCLVLGWCNVLYFAR
GFEMLGPYVIVIQKIIFGDLTKFMWLSAIALLGFST---AQWTVYMTQD-HMSVPA----------------
---------------MRSYPITLFTMFELTVGLIDMPVDHTIHTHPIVHVIDCCFSVVSHLLLLSLLTAMMS
DTQWRVAQERDELWRTQVVATTLMLEHRLPR-
>Sinocyclocheilus_rhinocerous_XP_016413327.1/237-614
-VPNYRGLTPLKLAAKEGNLVAFQ-----------HLANR-----------RR-IIQWSLGPLSSNLYDLTE
VDSRED--DLSVLEIIVSSQKRE--ARRILELTPVRQLVRLKWNLYGKHYFRLLMLVYLLY------ISIFT
LCCINRPLKDIPE---NYTKAD-----NDQTIKVQKSFTESYQTYKDHLRLIGEIISVIGAIVILLIEVPSI
L-RVGAKRYF-------GQSALGGP-FHITLIGYASLVVILCVLRTTGMAEELVPMAWALVLGWSNVMYFAR
GFEMLGPYVIVIQKTIFGDMTKFMWLSLIFLTGSSA---GLWVYYITQD-PSALPP----------------
---------------YRSFPITIFTQFELSIGLIDLPVDHMLYTHPVVHSVHIYFSVVAYILLFNLLIAMMS
DTQWRVTQERDELWRTQVVATTLMLERKLPL-
>Elephant_shark_XM_007889830/193-566
-ITNSHGLNPMKLSAYEADVEMFS-----------HFMMK-----------RR-QVYWAFGPVSSSLYDLTG
IDTWGD--TFSVLDIICSSKKKE--ARKLLNITPVREVLHHKWTNHGFKFFMLWTTLYILY------LIMFT
LCCVSRPLTPAGA------------GGDNITIMVVKPLNEAYRSAEDFARLTGEIFSVLGAVLILFTEIPRL
V-NEGPVKYF-------GNTVTGGP-FHITMIVYGCLVLITMILRVLNHEWETVIMAYALISAWCNVIYFAR
GFKLLGPLCIMIQKMIFGDLMRFCYVLIIVIIGFGA---GFNVHFQALN-PHIYSY----------------
---------------FKDFPITIFTLFQLMMGLTELQGTPHIMIPDIIIVLYMVYMCFGFLLLLNLFIALMG
DTHFRVVSERKSLWKAQIASTTLLLERRLPA-
>Xenopus_laevis_XP_018119222.1/210-581
-LTNNDGMTPLKLAAQQGNIQMFE-----------YFIKK-----------RR-HTILSFGPVGSTLYDLTG
IDSWDD--RISVIDIICASNNS---ARNLLEITPLKELIHYKWTAYGYKYFLLCTILYIMY------TIILT
LCCLYRPIMEELP---YQEGKA----------IIRKPLHEAYKTRKDYWRLCGEIIVVIGGILSLVSEILQF
V-RKGSKHFF-------GSTVTGGP-FHFVMLLYACFIIAVVILRFVSSDGETVMLSLALISAWCNVIYFGR
GFRLLGPLCIMIQKMVLGDLIKFCILLIAVLIGFAA---AFDVHFQEIN-TTTLPN----------------
---------------FDGFPATTFTLFQLMMGLDDLPLPENIAMPKMILFLYIVYMFFGFVLLMNLLIALMT
HTHFRVTNDRTSLWKAQVAATTIMLERSIPC-
>Pygocentrus_nattereri_XP_017561597.1/237-614
-VPNYRGLTPFKLAAKKGNIVAFQ-----------HMVNR-----------RR-IVQWSLGSLTSYLYDLTE
IDSRTD--DISVLELIVCSQRRE--ARRILELTPVQQLITMKWNLYGKYYFRLLMLVYLLY------IGTFT
LCCMHRPLKDIPE---NYTKSS-----MDQTIKIQKTLKESYVTYGDHLRLVGEIISVIGALIILLLEIPDI
L-RVGAKRYF-------GQTALGGP-FHVTLITYAVLVVFLCILRTSEMPGEMVLMAVCLVLGWCNVLYFAR
GFEMLGPYVIVIQKILFGDLTKFMWLSLIALIGFST---ALWTVYMTQE-PFSIPS----------------
---------------YHSFPITLFTEFELTIGLIDLPVDNTIYTHPIVHVVHCCFSVVSHLLLLSLLTAMMS
DTQWRVGQERDELWRTQVVATTLMLEQRLPR-
>Whale_shark_XM_020523975/203-577
-IVNNDGYTPLKLAAAEGDFVMFN-----------YLVQK-----------QK-KIYWTMGTISYCVYDLTN
IDTWGD--QKSVLDIITTSRNSE--VRKLVDAKPVKELLHQKWNSFGYKYFLIWMFSYIMY------IIIFT
VSSLYRPLKPIPP-----------GLSDNLTIRTQKTLAESYQTKEDYLRLVGELITIIGALVILISEIPYL
Y-RIGPRNYL-------GNTSIGGP-FPLLLVCYSLLIAVAVIMRILGNVEEAVPISLALIIGWCNTIYFAR
GFKMLGQFSIMIQKIIFGDFMQWCCLVLICITGFTS---AFYVMFQTLD-LRNYPY----------------
---------------FRDFPMTMYTTVELMMGLIDLPVPYDKPTPSILYIGYVLYMIFVYLLLLNLLIAMMD
DTYWRIAYEREELWKVQIAATILLLERRVPV-
>Whale_shark_XM_020523965/199-573
-IVNNDGYTPLKLAAAEGDLEMFN-----------FLVQK-----------QK-KIYWTMGTISYCVYDLTN
IDTWGD--QKSVLDIITTSRNRE--VHKLIDAKPVKELLHQKWISFAYKYFLMWMFSYSMY------ITIFT
ISSLYRPLKPVPP-----------GQFGDYIVKTQKTLAESYQTKEDYLRLLGELITIVGALVILISEILYL
Y-KIGPKNYF-------GNTSIGGP-FPLLLVCYSLLIAVAVIMRIHADAGEAVPISFALIIGWCNTIYFAR
GFKTFGKFSIIIQKLIFGDFMHWCCLVFICIIGFTF---AFYLMFQTLN-LADYPY----------------
---------------FRDFSMTLRTIFELMMGLMDIPLPYNKPTPNNIYIAYVMFMLFVYLLLLNLLIAMMD
DTYWRIAPETEELWKIQIAATILLLEQRMPA-
>Zebrafish_TRPV6/233-610
-VPNYKGLTPFKLAARDGNVVVFQ-----------HLVNR-----------RK-VVQWSLGPVSSYLYDLTE
IDSRVD--EHSVLEIIATSHKKE--ARRILELTPVRQLITLKWNLYGKHYFRSLMVIYLVY------ISIFT
VCCINRPLKGIPE---NYTKAG-----NDHTIKIKKTFKESYQSYTDQLRLIAEIISLIGAIIILLIEIPGI
L-AVGVKRFF-------GQTALGGL-FHVTLISYALLVLLLCGLRVTGIQGELIPMAFSLILGWFSLVYFAR
GFEMLGPYVIVIQKSIFGDITKFMWLSIIFLIGSSA---ALWIFYMTQE-PLALPQ----------------
---------------YRSFPITLFSQFEVSVGQIDLPVDHTLFTHPVVYWTHVCFSLISNVLLFNLLVAMMS
DTQWRVTQERDELWRTQVVATTLMLERKLPQ-
>Xenopus_laevis_XP_018119217.1/198-571
-LQNNDGFTTLKLAANEGDIEMFN-----------YLIKK-----------QK-AIYWTIGTVSYSIYDLTD
IDTWNT--ERSVLNIITSSKNSK--VFKLIDVTPIKELLNLKWKLFGRKNFLLWMISYLLY------MVLFT
TVSMFRPLNTVTA-----------GQFKNVSVISHVSVIDLYQTKEDFLRLTGEIITFLGAFIIFVSEIHLL
I-KLGPRIYI-------GNASTGGP-FPLLMVGYSIFIFSAAILRVLCHEGEAIPISLALIIGWCNSIYFAR
GFKMLGQFSIMIQKIIFADLFPWFCLVFIIIVGFSS---AFYVMCQTLE-LDRNSH----------------
---------------LKDFTMTIYSAIEMMMGLTDFPFPMD-KAPPLLYITYTVYMVFVYLLMVNMLIAMME
DTYWRVAHERELLWKIQIAATILCLERYIPR-
>Elephant_shark_XM_007888807/234-611
-MTNQAGLTPFKLAAQEGNVQLFQ-----------HLLRK-----------RERRLQWFFQSVSTTFYDISG
IDSWDD--NCSVLDLVVFSKEIE--ALKILDLHPIKELVSFKWNRYGKYYFRCLSVLYLLY------IIIFT
LCCTFRPLIPRPE---VVTDPE------DTQLLVEAPLKLCYVSTKDQVRLVGELISVFGAIAILFIEISDM
V-RYGVSGYF-------GKTVYGGP-FHAINICYACLVLLILVLRLSSAGSEGIFMSLAMVLAWCNFIHFAR
GFQTLGTFSILIHKIVLENLMPYLFLMLIIIVGFTT---GLYVIFQELD-PKKWVY----------------
---------------FDGFKNEMFLMFMLFFGLLDIPLNYEVYTPYMIKVLYVAYIMMTFQMMAILLINLIA
GTLRRVVPNRNRIYRAQVIASTLHLERRLPR-
>Xenopus_tropicalis_XP_012818875.1/235-604
-LQNNDGFTTLNLAANEGDMEMFN-----------YLIKK-----------QK-AIYWTIGTVSYSIYNLTD
IDTWDT--ERSVLDIITSNKSSK--VCKLIDVTPIKELLNLKWKLFGRKNFLIWMISYLLY------MLVFT
TVSMFRPFNTVTT-----------NQFNN----THVTVLDSYQCKGDFLRLTGELITLLGALVIFISEIPLL
I-KLGPKIYI-------GNASTGGP-FSLLMVGYSILIFSAAILRVLCHEGEVIPLSLALIIGWCNSIYFAR
GFKMLGQFSIMIQKIIFADLFPWFCLVFIIIVGFSS---AFYVMCQTLE-LDSNSH----------------
---------------LKDYPMTIYAAIEMMMGLSSFPFPMD-KAPPFLYITYTVYMVFVYLLMTNMLIAKME
DTFWRIAHEREVLWKIQIAATILLLERHIPR-
>Nanorana_parkeri_XP_018413287.1/202-575
-LENNDGFTPLKLAANEGNIEMFS-----------YLVKR-----------QK-KIYWTIGTISYSIYDLTN
IDTWMA--QNSVLDIITSSQKPQ--VRKLVDITPVKELLGQKWKSFGYRSFLVWMFSYLAY------MVVFT
AVSLHRPLKPLDL-----------GESNDITVMTPKKISESYESTEDLVRLTGELITLFGAIIILFVETPLL
F-KLGPKKYI-------GNASTGGP-FSLLMVGYSLLIFSAAVLRVLGHEAEAIPLSLALIIGWCNSIYFAR
GFKMLGQFSIMIQKIIFADFLCWFCLVFIIIIGFSS---AFYVMYQTMD-PEVNPF----------------
---------------VDDFPKALYDAIEMMMGLTNLKIPTDTSFP-LIYVAYSVYMVFVYLLLLNMLIAMMD
NTYWRVAKEREELWKIQVAATILLLERHMPK-
>HUMAN11617_HOG_0033282_3a_1a_TRPV2/289-678
-IRNLQDLTPLKLAAKEGKIEIFR-----------HILQREFS--GLSHLSRK-FTEWCYGPVRVSLYDLAS
VDSC-E--ENSVLEIIAFHCKSP-HRHRMVVLEPLNKLLQAKWDLL-IPKFFLNFLCNLIY------MFIFT
AVAYHQPTLKKQAA------------------------PHLKAEVGNSMLLTGHILILLGGIYLLVGQL---
-------WYFWRRHVFIWISFIDSY-FEILFLFQALLTVVSQVLCFLAIEWYLPLLVSALVLGWLNLLYYTR
GFQHTGIYSVMIQKVILRDLLRFLLIYLVFLFGFAV---ALVSLSQEAWRPEAPTGPNATESVQPMEGQEDE
GNG----------AQYRGILEASLELFKFTIGMGELAFQEQLHFRGMVLLLLLAYVLLTYILLLNMLIALMS
ETVNSVATDSWSIWKLQKAISVLEMENGYWW-
>HUMAN11284_HOG_0033282_3b_TRPV3/336-710
-TRNNDGLTPLQLAAKMGKAEILK-----------YILSREIKEKRLRSLSRK-FTDWAYGPVSSSLYDLTN
VDTT-T--DNSVLEITVYNTNID-NRHEMLTLEPLHTLLHMKWKKFAKHMFFLSFCFYFFY------NITLT
LVSYYRPRE-------EEAIPH----------------PLALTHKMGWLQLLGRMFVLIWAMCISV------
--KEGIAIFLLR--PSDLQSILSDAWFHFVFFIQAVLVILSVFLYLFAYKEYLACLVLAMALGWANMLYYTR
GFQSMGMYSVMIQKVILHDVLKFLFVYIVFLLGFGV---ALASLIEKCP--------------------KDN
KDC----------SSYGSFSDAVLELFKLTIGLGDLNIQQNSKYPILFLFLLITYVILTFVLLLNMLIALMG
ETVENVSKESERIWRLQRARTILEFEKMLPE-
>HUMAN11287_HOG_0033282_3a_1b_TRPV1/329-727
-LTNKKGMTPLALAAGTGKIGVIENGPPLSFMVLAYILQREIQEPECRHLSRK-FTEWAYGPVHSSLYDLSC
IDTC-E--KNSVLEVIAYSSSETPNRHDMLLVEPLNRLLQDKWDRFVKRIFYFNFLVYCLY------MIIFT
MAAYYRPVDGLP--------------------------PFKMEKTGDYFRVTGEILSVLGGVYFFFRGI---
-------QYFLQRRPSMKTLFVDSY-SEMLFFLQSLFMLATVVLYFSHLKEYVASMVFSLALGWTNMLYYTR
GFQQMGIYAVMIEKMILRDLCRFMFVYIVFLFGFST---AVVTLIEDGK-NDSLPS-------------EST
SHRWRGPACRPPDSSYNSLYSTCLELFKFTIGMGDLEFTENYDFKAVFIILLLAYVILTYILLLNMLIALMG
ETVNKIAQESKNIWKLQRAITILDTEKSFLK-
>HUMAN06899_HOG_0033283_TRPV4/365-751
-VLNNDGLSPLMMAAKTGKIGIFQ-----------HIIRREVTDEDTRHLSRK-FKDWAYGPVYSSLYDLSS
LDTCGE--EASVLEILVYNSKIE-NRHEMLAVEPINELLRDKWRKFGAVSFYINVVSYLCA------MVIFT
LTAYYQPLEGTP--------------------------PYPYRTTVDYLRLAGEVITLFTGVLFFFTNIK--
-------DLFMKKCPGVNSLFIDGS-FQLLYFIYSVLVIVSAALYLAGIEAYLAVMVFALVLGWMNALYFTR
GLKLTGTYSIMIQKILFKDLFRFLLVYLLFMIGYAS---ALVSLLNPCA-NMKVCN-------------EDQ
TNCT--VPTYPSCRDSETFSTFLLDLFKLTIGMGDLEMLSSTKYPVVFIILLVTYIILTFVLLLNMLIALMG
ETVGQVSKESKHIWKLQWATTILDIERSFPV-
